# Supplementary material for: Decoding lip language using triboelectric sensors with deep learning
Source: Nat Commun. 2022 Mar 17;13:1401. doi: 10.1038/s41467-022-29083-0 (PMC8931018; doi:10.1038/s41467-022-29083-0)
Supplement: Supplementary file 7 — Source Data [file 41467_2022_29083_MOESM7_ESM.xlsx]

## Sheet: fig2b
X1	Y1	X2	Y2	X3	Y3	X4	Y4	X5	Y5
0.00205	0.01151
0.0041	0.01298
0.00615	0.01445
0.0082	0.01588
0.01025	0.01726
0.0123	0.01859
0.01435	0.01989
0.0164	0.02115
0.01845	0.0224
0.0205	0.02368
0.02255	0.025
0.0246	0.02639
0.02665	0.0279
0.0287	0.02953
0.03075	0.03134
0.0328	0.03333
0.03485	0.03554
0.0369	0.03799
0.03895	0.0407
0.041	0.04369
0.04305	0.04698
0.0451	0.05057
0.04715	0.05449
0.0492	0.05874
0.05125	0.06332
0.0533	0.06823
0.05535	0.07347
0.0574	0.07902
0.05945	0.08486
0.0615	0.09094
0.06355	0.09724
0.0656	0.1037
0.06765	0.11026
0.0697	0.11685
0.07175	0.12341
0.0738	0.12984
0.07585	0.13608
0.0779	0.14206
0.07995	0.14771
0.082	0.15296
0.08405	0.15778
0.0861	0.16213
0.08815	0.16601
0.0902	0.16942
0.09225	0.17239
0.0943	0.17496
0.09635	0.17721
0.0984	0.1792
0.10045	0.18105
0.1025	0.18285
0.10455	0.1847
0.1066	0.18672
0.10865	0.189
0.1107	0.19162
0.11275	0.19466
0.1148	0.19817
0.11685	0.20218
0.1189	0.20669
0.12095	0.21167
0.123	0.2171
0.12505	0.2229
0.1271	0.22898
0.12915	0.23526
0.1312	0.24163
0.13325	0.248
0.1353	0.25426
0.13735	0.26033
0.1394	0.26615
0.14145	0.27168
0.1435	0.27689
0.14555	0.28179
0.1476	0.28643
0.14965	0.29087
0.1517	0.29521
0.15375	0.29955
0.1558	0.30402
0.15785	0.30875
0.1599	0.31388
0.16195	0.31951
0.164	0.32577
0.16605	0.33274
0.1681	0.34047
0.17015	0.34897
0.1722	0.35824
0.17425	0.36821
0.1763	0.3788
0.17835	0.38989
0.1804	0.40131
0.18245	0.41289
0.1845	0.42445
0.18655	0.4358
0.1886	0.44675
0.19065	0.45714
0.1927	0.46682
0.19475	0.4757
0.1968	0.4837
0.19885	0.4908
0.2009	0.49704
0.20295	0.50248
0.205	0.50726
0.20705	0.51153
0.2091	0.51549
0.21115	0.51937
0.2132	0.52339
0.21525	0.5278
0.2173	0.53283
0.21935	0.53868
0.2214	0.54554
0.22345	0.55353
0.2255	0.56276
0.22755	0.57325
0.2296	0.585
0.23165	0.59791
0.2337	0.61188
0.23575	0.62672
0.2378	0.64223
0.23985	0.65816
0.2419	0.67426
0.24395	0.69027
0.246	0.70592
0.24805	0.72099
0.2501	0.73526
0.25215	0.74857
0.2542	0.76079
0.25625	0.77185
0.2583	0.78174
0.26035	0.7905
0.2624	0.7982
0.26445	0.80498
0.2665	0.81101
0.26855	0.81647
0.2706	0.82158
0.27265	0.82654
0.2747	0.83157
0.27675	0.83686
0.2788	0.84255
0.28085	0.84879
0.2829	0.85565
0.28495	0.86316
0.287	0.87133
0.28905	0.88009
0.2911	0.88935
0.29315	0.89897
0.2952	0.90881
0.29725	0.91866
0.2993	0.92836
0.30135	0.9377
0.3034	0.94651
0.30545	0.95463
0.3075	0.96194
0.30955	0.96834
0.3116	0.97378
0.31365	0.97824
0.3157	0.98176
0.31775	0.98439
0.3198	0.98625
0.32185	0.98746
0.3239	0.98818
0.32595	0.98858
0.328	0.98883
0.33005	0.98911
0.3321	0.98957
0.33415	0.99037
0.3362	0.99161
0.33825	0.99339
0.3403	0.99576
0.34235	0.99875
0.3444	1.00235
0.34645	1.00653
0.3485	1.01124
0.35055	1.01638
0.3526	1.02188
0.35465	1.02762
0.3567	1.03351
0.35875	1.03946
0.3608	1.04538
0.36285	1.05121
0.3649	1.0569
0.36695	1.06243
0.369	1.06778
0.37105	1.07298
0.3731	1.07806
0.37515	1.08306
0.3772	1.08805
0.37925	1.0931
0.3813	1.09826
0.38335	1.10361
0.3854	1.10919
0.38745	1.11504
0.3895	1.12119
0.39155	1.12764
0.3936	1.13437
0.39565	1.14136
0.3977	1.14854
0.39975	1.15586
0.4018	1.16324
0.40385	1.17058
0.4059	1.1778
0.40795	1.1848
0.41	1.1915
0.41205	1.19783
0.4141	1.20371
0.41615	1.20911
0.4182	1.21398
0.42025	1.21831
0.4223	1.2221
0.42435	1.22536
0.4264	1.22813
0.42845	1.23044
0.4305	1.23234
0.43255	1.23387
0.4346	1.2351
0.43665	1.23607
0.4387	1.23683
0.44075	1.2374
0.4428	1.23784
0.44485	1.23815
0.4469	1.23835
0.44895	1.23845
0.451	1.23844
0.45305	1.23833
0.4551	1.23811
0.45715	1.23777
0.4592	1.23731
0.46125	1.23673
0.4633	1.23603
0.46535	1.23523
0.4674	1.23435
0.46945	1.2334
0.4715	1.23242
0.47355	1.23143
0.4756	1.23046
0.47765	1.22954
0.4797	1.22868
0.48175	1.2279
0.4838	1.22718
0.48585	1.22652
0.4879	1.22589
0.48995	1.22523
0.492	1.22449
0.49405	1.2236
0.4961	1.22248
0.49815	1.22103
0.5002	1.21917
0.50225	1.2168
0.5043	1.21385
0.50635	1.21025
0.5084	1.20595
0.51045	1.20092
0.5125	1.19516
0.51455	1.18868
0.5166	1.18155
0.51865	1.17384
0.5207	1.16565
0.52275	1.15711
0.5248	1.14838
0.52685	1.1396
0.5289	1.13095
0.53095	1.1226
0.533	1.11469
0.53505	1.10737
0.5371	1.10076
0.53915	1.09495
0.5412	1.09
0.54325	1.08595
0.5453	1.08276
0.54735	1.0804
0.5494	1.07878
0.55145	1.07778
0.5535	1.07725
0.55555	1.07701
0.5576	1.0769
0.55965	1.07671
0.5617	1.07626
0.56375	1.07536
0.5658	1.07386
0.56785	1.07161
0.5699	1.0685
0.57195	1.06446
0.574	1.05944
0.57605	1.05346
0.5781	1.04653
0.58015	1.03875
0.5822	1.03021
0.58425	1.02105
0.5863	1.01142
0.58835	1.0015
0.5904	0.99146
0.59245	0.98148
0.5945	0.97172
0.59655	0.96236
0.5986	0.95352
0.60065	0.94531
0.6027	0.93783
0.60475	0.93113
0.6068	0.92523
0.60885	0.92013
0.6109	0.91579
0.61295	0.91213
0.615	0.90909
0.61705	0.90655
0.6191	0.90439
0.62115	0.90248
0.6232	0.90069
0.62525	0.89888
0.6273	0.89693
0.62935	0.8947
0.6314	0.8921
0.63345	0.88902
0.6355	0.88538
0.63755	0.88113
0.6396	0.8762
0.64165	0.87057
0.6437	0.86422
0.64575	0.85715
0.6478	0.84936
0.64985	0.84088
0.6519	0.83174
0.65395	0.82196
0.656	0.81161
0.65805	0.80072
0.6601	0.78934
0.66215	0.77754
0.6642	0.76538
0.66625	0.75291
0.6683	0.74021
0.67035	0.72734
0.6724	0.71436
0.67445	0.70135
0.6765	0.68838
0.67855	0.67551
0.6806	0.66281
0.68265	0.65035
0.6847	0.63819
0.68675	0.62638
0.6888	0.61497
0.69085	0.60398
0.6929	0.59346
0.69495	0.58341
0.697	0.57384
0.69905	0.56473
0.7011	0.55606
0.70315	0.54779
0.7052	0.53988
0.70725	0.53226
0.7093	0.52488
0.71135	0.51765
0.7134	0.5105
0.71545	0.50337
0.7175	0.49617
0.71955	0.48884
0.7216	0.48133
0.72365	0.47358
0.7257	0.46557
0.72775	0.45727
0.7298	0.44868
0.73185	0.43981
0.7339	0.4307
0.73595	0.42137
0.738	0.41188
0.74005	0.40229
0.7421	0.39267
0.74415	0.38309
0.7462	0.37363
0.74825	0.36436
0.7503	0.35534
0.75235	0.34664
0.7544	0.3383
0.75645	0.33037
0.7585	0.32285
0.76055	0.31578
0.7626	0.30913
0.76465	0.30289
0.7667	0.29703
0.76875	0.29151
0.7708	0.28628
0.77285	0.28128
0.7749	0.27645
0.77695	0.27174
0.779	0.26708
0.78105	0.26242
0.7831	0.25772
0.78515	0.25294
0.7872	0.24806
0.78925	0.24307
0.7913	0.23798
0.79335	0.23279
0.7954	0.22754
0.79745	0.22228
0.7995	0.21703
0.80155	0.21188
0.8036	0.20686
0.80565	0.20204
0.8077	0.19749
0.80975	0.19324
0.8118	0.18935
0.81385	0.18585
0.8159	0.18276
0.81795	0.18007
0.82	0.17777
0.82205	0.17584
0.8241	0.17421
0.82615	0.17282
0.8282	0.1716
0.83025	0.17044
0.8323	0.16924
0.83435	0.16789
0.8364	0.16629
0.83845	0.16431
0.8405	0.16187
0.84255	0.15887
0.8446	0.15525
0.84665	0.15094
0.8487	0.14592
0.85075	0.14018
0.8528	0.13376
0.85485	0.12669
0.8569	0.11906
0.85895	0.11097
0.861	0.10253
0.86305	0.09391
0.8651	0.08524
0.86715	0.07669
0.8692	0.06844
0.87125	0.06063
0.8733	0.05342
0.87535	0.04695
0.8774	0.04133
0.87945	0.03663
0.8815	0.03292
0.88355	0.03021
0.8856	0.0285
0.88765	0.02773
0.8897	0.02783
0.89175	0.02867
0.8938	0.03013
0.89585	0.03206
0.8979	0.03427
0.89995	0.0366
0.902	0.03887
0.90405	0.04091
0.9061	0.04258
0.90815	0.04374
0.9102	0.04429
0.91225	0.04417
0.9143	0.04333
0.91635	0.04179
0.9184	0.03957
0.92045	0.03674
0.9225	0.03341
0.92455	0.02971
0.9266	0.02577
0.92865	0.02174
0.9307	0.0178
0.93275	0.01409
0.9348	0.01075
0.93685	0.00792
0.9389	0.00569
0.94095	0.00414
0.943	0.0033
0.94505	0.00318
0.9471	0.00372
0.94915	0.00486
0.9512	0.00654
0.95325	0.00863
0.9553	0.011
0.95735	0.0135
0.9594	0.016
0.96145	0.01834
0.9635	0.02039
0.96555	0.02206
0.9676	0.02324
0.96965	0.0239
0.9717	0.02401
0.97375	0.02359
0.9758	0.02268
0.97785	0.02139
0.9799	0.01981
0.98195	0.01809
0.984	0.01638
0.98605	0.01484
0.9881	0.01364
0.99015	0.01293
0.9922	0.01284
0.99425	0.01348
0.9963	0.01495
0.99835	0.01728
1.0004	0.02049
1.00245	0.02454
1.0045	0.02936
1.00655	0.03484
1.0086	0.04084
1.01065	0.0472
1.0127	0.05371
1.01475	0.06019
1.0168	0.06643
1.01885	0.07225
1.0209	0.07747
1.02295	0.08192
1.025	0.0855
1.02705	0.08812
1.0291	0.08974
1.03115	0.09036
1.0332	0.09002
1.03525	0.08881
1.0373	0.08685
1.03935	0.0843
1.0414	0.08133
1.04345	0.07815
1.0455	0.07496
1.04755	0.07196
1.0496	0.06936
1.05165	0.06732
1.0537	0.06599
1.05575	0.06551
1.0578	0.06594
1.05985	0.06735
1.0619	0.06971
1.06395	0.07301
1.066	0.07717
1.06805	0.08206
1.0701	0.08757
1.07215	0.09351
1.0742	0.09973
1.07625	0.10603
1.0783	0.11224
1.08035	0.11818
1.0824	0.12369
1.08445	0.12865
1.0865	0.13293
1.08855	0.13646
1.0906	0.13921
1.09265	0.14116
1.0947	0.14234
1.09675	0.14281
1.0988	0.14266
1.10085	0.14201
1.1029	0.141
1.10495	0.13976
1.107	0.13847
1.10905	0.13729
1.1111	0.13637
1.11315	0.13586
1.1152	0.13591
1.11725	0.13662
1.1193	0.13809
1.12135	0.14038
1.1234	0.14354
1.12545	0.14757
1.1275	0.15247
1.12955	0.15817
1.1316	0.16462
1.13365	0.17173
1.1357	0.17939
1.13775	0.18747
1.1398	0.19585
1.14185	0.20438
1.1439	0.21293
1.14595	0.22136
1.148	0.22955
1.15005	0.23738
1.1521	0.24475
1.15415	0.25159
1.1562	0.25783
1.15825	0.26343
1.1603	0.26839
1.16235	0.27271
1.1644	0.27643
1.16645	0.27961
1.1685	0.28233
1.17055	0.28467
1.1726	0.28675
1.17465	0.28869
1.1767	0.29062
1.17875	0.29268
1.1808	0.29499
1.18285	0.29768
1.1849	0.30087
1.18695	0.30466
1.189	0.30914
1.19105	0.31439
1.1931	0.32044
1.19515	0.32733
1.1972	0.33505
1.19925	0.3436
1.2013	0.35291
1.20335	0.36295
1.2054	0.37362
1.20745	0.38484
1.2095	0.39651
1.21155	0.40852
1.2136	0.42076
1.21565	0.43312
1.2177	0.4455
1.21975	0.45782
1.2218	0.46999
1.22385	0.48196
1.2259	0.49366
1.22795	0.50508
1.23	0.5162
1.23205	0.52702
1.2341	0.53756
1.23615	0.54786
1.2382	0.55794
1.24025	0.56786
1.2423	0.57766
1.24435	0.5874
1.2464	0.59711
1.24845	0.60685
1.2505	0.61663
1.25255	0.62648
1.2546	0.63641
1.25665	0.64642
1.2587	0.6565
1.26075	0.66662
1.2628	0.67676
1.26485	0.68688
1.2669	0.69694
1.26895	0.70691
1.271	0.71673
1.27305	0.72638
1.2751	0.73583
1.27715	0.74506
1.2792	0.75404
1.28125	0.76278
1.2833	0.77127
1.28535	0.77953
1.2874	0.78757
1.28945	0.79542
1.2915	0.80309
1.29355	0.81062
1.2956	0.81802
1.29765	0.82531
1.2997	0.83251
1.30175	0.83962
1.3038	0.84664
1.30585	0.85356
1.3079	0.86038
1.30995	0.86708
1.312	0.87363
1.31405	0.88001
1.3161	0.8862
1.31815	0.89219
1.3202	0.89796
1.32225	0.90352
1.3243	0.90887
1.32635	0.91404
1.3284	0.91907
1.33045	0.92399
1.3325	0.92887
1.33455	0.93376
1.3366	0.93875
1.33865	0.9439
1.3407	0.94928
1.34275	0.95495
1.3448	0.96097
1.34685	0.96739
1.3489	0.97421
1.35095	0.98144
1.353	0.98906
1.35505	0.99703
1.3571	1.00528
1.35915	1.01372
1.3612	1.02225
1.36325	1.03075
1.3653	1.0391
1.36735	1.04718
1.3694	1.05485
1.37145	1.06201
1.3735	1.06855
1.37555	1.07442
1.3776	1.07955
1.37965	1.08393
1.3817	1.08758
1.38375	1.09053
1.3858	1.09288
1.38785	1.09473
1.3899	1.0962
1.39195	1.09746
1.394	1.09866
1.39605	1.09997
1.3981	1.10155
1.40015	1.10357
1.4022	1.10615
1.40425	1.10941
1.4063	1.11342
1.40835	1.11823
1.4104	1.12383
1.41245	1.1302
1.4145	1.13726
1.41655	1.1449
1.4186	1.15297
1.42065	1.16132
1.4227	1.16975
1.42475	1.17808
1.4268	1.18611
1.42885	1.19364
1.4309	1.20053
1.43295	1.2066
1.435	1.21175
1.43705	1.2159
1.4391	1.219
1.44115	1.22105
1.4432	1.22208
1.44525	1.22217
1.4473	1.22144
1.44935	1.22
1.4514	1.21803
1.45345	1.21569
1.4555	1.21317
1.45755	1.21063
1.4596	1.20825
1.46165	1.20618
1.4637	1.20454
1.46575	1.20343
1.4678	1.20292
1.46985	1.20306
1.4719	1.20383
1.47395	1.20522
1.476	1.20717
1.47805	1.2096
1.4801	1.21242
1.48215	1.2155
1.4842	1.21873
1.48625	1.222
1.4883	1.22519
1.49035	1.22819
1.4924	1.23092
1.49445	1.2333
1.4965	1.2353
1.49855	1.23688
1.5006	1.23804
1.50265	1.23879
1.5047	1.23917
1.50675	1.23923
1.5088	1.23902
1.51085	1.2386
1.5129	1.23806
1.51495	1.23744
1.517	1.23682
1.51905	1.23624
1.5211	1.23573
1.52315	1.23532
1.5252	1.23502
1.52725	1.23481
1.5293	1.23468
1.53135	1.23457
1.5334	1.23446
1.53545	1.23426
1.5375	1.23393
1.53955	1.23339
1.5416	1.23258
1.54365	1.23143
1.5457	1.22988
1.54775	1.22789
1.5498	1.22541
1.55185	1.22242
1.5539	1.21889
1.55595	1.21482
1.558	1.21022
1.56005	1.20511
1.5621	1.19952
1.56415	1.19347
1.5662	1.18702
1.56825	1.18022
1.5703	1.17311
1.57235	1.16577
1.5744	1.15823
1.57645	1.15058
1.5785	1.14286
1.58055	1.13513
1.5826	1.12746
1.58465	1.11988
1.5867	1.11245
1.58875	1.10522
1.5908	1.09822
1.59285	1.09149
1.5949	1.08506
1.59695	1.07895
1.599	1.07317
1.60105	1.06774
1.6031	1.06265
1.60515	1.05789
1.6072	1.05344
1.60925	1.04928
1.6113	1.04536
1.61335	1.04166
1.6154	1.03811
1.61745	1.03467
1.6195	1.03128
1.62155	1.02787
1.6236	1.02439
1.62565	1.02077
1.6277	1.01697
1.62975	1.01293
1.6318	1.00862
1.63385	1.00399
1.6359	0.99902
1.63795	0.9937
1.64	0.98802
1.64205	0.98197
1.6441	0.97557
1.64615	0.96883
1.6482	0.96176
1.65025	0.95439
1.6523	0.94673
1.65435	0.93881
1.6564	0.93064
1.65845	0.92223
1.6605	0.91358
1.66255	0.90471
1.6646	0.89561
1.66665	0.88627
1.6687	0.87668
1.67075	0.86683
1.6728	0.85672
1.67485	0.84634
1.6769	0.8357
1.67895	0.82478
1.681	0.81363
1.68305	0.80225
1.6851	0.7907
1.68715	0.779
1.6892	0.76723
1.69125	0.75544
1.6933	0.7437
1.69535	0.73208
1.6974	0.72065
1.69945	0.70948
1.7015	0.69861
1.70355	0.6881
1.7056	0.67797
1.70765	0.66824
1.7097	0.6589
1.71175	0.64991
1.7138	0.64125
1.71585	0.63285
1.7179	0.62463
1.71995	0.61652
1.722	0.60843
1.72405	0.60028
1.7261	0.59197
1.72815	0.58345
1.7302	0.57466
1.73225	0.56557
1.7343	0.55616
1.73635	0.54645
1.7384	0.53648
1.74045	0.52632
1.7425	0.51606
1.74455	0.50579
1.7466	0.49565
1.74865	0.48574
1.7507	0.47621
1.75275	0.46715
1.7548	0.45867
1.75685	0.45084
1.7589	0.44372
1.76095	0.4373
1.763	0.43157
1.76505	0.42647
1.7671	0.42189
1.76915	0.4177
1.7712	0.41375
1.77325	0.40985
1.7753	0.40581
1.77735	0.40142
1.7794	0.39651
1.78145	0.3909
1.7835	0.38445
1.78555	0.37704
1.7876	0.36862
1.78965	0.35918
1.7917	0.34875
1.79375	0.33743
1.7958	0.32536
1.79785	0.31272
1.7999	0.29975
1.80195	0.28668
1.804	0.27379
1.80605	0.26136
1.8081	0.24963
1.81015	0.23885
1.8122	0.22923
1.81425	0.22091
1.8163	0.21402
1.81835	0.20858
1.8204	0.20459
1.82245	0.20196
1.8245	0.20057
1.82655	0.20021
1.8286	0.20067
1.83065	0.20167
1.8327	0.20294
1.83475	0.2042
1.8368	0.20517
1.83885	0.20561
1.8409	0.20531
1.84295	0.2041
1.845	0.20189
1.84705	0.19862
1.8491	0.19432
1.85115	0.18907
1.8532	0.183
1.85525	0.1763
1.8573	0.1692
1.85935	0.16194
1.8614	0.15478
1.86345	0.14797
1.8655	0.14175
1.86755	0.13631
1.8696	0.13183
1.87165	0.12839
1.8737	0.12605
1.87575	0.12479
1.8778	0.12453
1.87985	0.12512
1.8819	0.12637
1.88395	0.12806
1.886	0.12993
1.88805	0.1317
1.8901	0.13309
1.89215	0.13387
1.8942	0.13379
1.89625	0.13269
1.8983	0.13044
1.90035	0.12696
1.9024	0.12227
1.90445	0.11643
1.9065	0.10957
1.90855	0.10187
1.9106	0.09358
1.91265	0.08495
1.9147	0.07627
1.91675	0.06783
1.9188	0.05992
1.92085	0.05279
1.9229	0.04665
1.92495	0.04166
1.927	0.03793
1.92905	0.0355
1.9311	0.03434
1.93315	0.03435
1.9352	0.03538
1.93725	0.03724
1.9393	0.03969
1.94135	0.04246
1.9434	0.04527
1.94545	0.04787
1.9475	0.05001
1.94955	0.05148
1.9516	0.05212
1.95365	0.05182
1.9557	0.05053
1.95775	0.04828
1.9598	0.04515
1.96185	0.04128
1.9639	0.03685
1.96595	0.0321
1.968	0.02728
1.97005	0.02265
1.9721	0.01847
1.97415	0.01497
1.9762	0.01237
1.97825	0.01081
1.9803	0.01041
1.98235	0.01121
1.9844	0.01317
1.98645	0.01622
1.9885	0.0202
1.99055	0.02492
1.9926	0.03013
1.99465	0.03558
1.9967	0.04098
1.99875	0.04606
2.0008	0.05057
2.00285	0.05427
2.0049	0.05699
2.00695	0.0586
2.009	0.05904
2.01105	0.05831
2.0131	0.05646
2.01515	0.05364
2.0172	0.05001
2.01925	0.0458
2.0213	0.04126
2.02335	0.03666
2.0254	0.03229
2.02745	0.02838
2.0295	0.02519
2.03155	0.0229
2.0336	0.02164
2.03565	0.02152
2.0377	0.02253
2.03975	0.02466
2.0418	0.02778
2.04385	0.03175
2.0459	0.03637
2.04795	0.04141
2.05	0.04661
2.05205	0.05172
2.0541	0.05649
2.05615	0.06071
2.0582	0.06418
2.06025	0.06677
2.0623	0.0684
2.06435	0.06905
2.0664	0.06874
2.06845	0.06759
2.0705	0.06573
2.07255	0.06337
2.0746	0.06073
2.07665	0.05807
2.0787	0.05563
2.08075	0.05367
2.0828	0.05242
2.08485	0.05206
2.0869	0.05276
2.08895	0.0546
2.091	0.05762
2.09305	0.06181
2.0951	0.06707
2.09715	0.07326
2.0992	0.08021
2.10125	0.08769
2.1033	0.09545
2.10535	0.10321
2.1074	0.11073
2.10945	0.11776
2.1115	0.12406
2.11355	0.12947
2.1156	0.13384
2.11765	0.1371
2.1197	0.13922
2.12175	0.14024
2.1238	0.14026
2.12585	0.1394
2.1279	0.13786
2.12995	0.13585
2.132	0.13361
2.13405	0.13139
2.1361	0.12942
2.13815	0.12794
2.1402	0.12714
2.14225	0.12718
2.1443	0.1282
2.14635	0.13024
2.1484	0.13335
2.15045	0.1375
2.1525	0.1426
2.15455	0.14856
2.1566	0.15522
2.15865	0.1624
2.1607	0.16994
2.16275	0.17763
2.1648	0.18529
2.16685	0.19276
2.1689	0.19988
2.17095	0.20654
2.173	0.21266
2.17505	0.21819
2.1771	0.22313
2.17915	0.22749
2.1812	0.23135
2.18325	0.23478
2.1853	0.2379
2.18735	0.24083
2.1894	0.24369
2.19145	0.24663
2.1935	0.24975
2.19555	0.25317
2.1976	0.25698
2.19965	0.26124
2.2017	0.266
2.20375	0.27127
2.2058	0.27705
2.20785	0.28332
2.2099	0.29003
2.21195	0.29711
2.214	0.30451
2.21605	0.31215
2.2181	0.31996
2.22015	0.32787
2.2222	0.33582
2.22425	0.34376
2.2263	0.35167
2.22835	0.35951
2.2304	0.36729
2.23245	0.37501
2.2345	0.38268
2.23655	0.39032
2.2386	0.39796
2.24065	0.40563
2.2427	0.41336
2.24475	0.42116
2.2468	0.42905
2.24885	0.43704
2.2509	0.44512
2.25295	0.4533
2.255	0.46154
2.25705	0.46984
2.2591	0.47817
2.26115	0.4865
2.2632	0.49484
2.26525	0.50316
2.2673	0.51146
2.26935	0.51976
2.2714	0.52808
2.27345	0.53646
2.2755	0.54495
2.27755	0.55362
2.2796	0.56253
2.28165	0.57175
2.2837	0.58138
2.28575	0.59147
2.2878	0.6021
2.28985	0.61331
2.2919	0.62514
2.29395	0.6376
2.296	0.65068
2.29805	0.66433
2.3001	0.67849
2.30215	0.69307
2.3042	0.70795
2.30625	0.72299
2.3083	0.73804
2.31035	0.75293
2.3124	0.7675
2.31445	0.78157
2.3165	0.79498
2.31855	0.80759
2.3206	0.81927
2.32265	0.82993
2.3247	0.83948
2.32675	0.84791
2.3288	0.85519
2.33085	0.86137
2.3329	0.8665
2.33495	0.87068
2.337	0.87403
2.33905	0.87669
2.3411	0.87882
2.34315	0.88057
2.3452	0.88213
2.34725	0.88364
2.3493	0.88526
2.35135	0.88714
2.3534	0.88938
2.35545	0.8921
2.3575	0.89535
2.35955	0.89919
2.3616	0.90363
2.36365	0.90865
2.3657	0.91424
2.36775	0.92033
2.3698	0.92686
2.37185	0.93374
2.3739	0.94088
2.37595	0.94818
2.378	0.95555
2.38005	0.9629
2.3821	0.97012
2.38415	0.97716
2.3862	0.98394
2.38825	0.99042
2.3903	0.99656
2.39235	1.00234
2.3944	1.00777
2.39645	1.01285
2.3985	1.01761
2.40055	1.02208
2.4026	1.02633
2.40465	1.0304
2.4067	1.03435
2.40875	1.03827
2.4108	1.04221
2.41285	1.04624
2.4149	1.05043
2.41695	1.05485
2.419	1.05955
2.42105	1.06458
2.4231	1.06998
2.42515	1.07578
2.4272	1.08199
2.42925	1.08862
2.4313	1.09567
2.43335	1.1031
2.4354	1.11088
2.43745	1.11896
2.4395	1.12728
2.44155	1.13575
2.4436	1.14431
2.44565	1.15284
2.4477	1.16126
2.44975	1.16945
2.4518	1.17733
2.45385	1.18478
2.4559	1.19171
2.45795	1.19805
2.46	1.20372
2.46205	1.20865
2.4641	1.21283
2.46615	1.21622
2.4682	1.21882
2.47025	1.22067
2.4723	1.22179
2.47435	1.22226
2.4764	1.22214
2.47845	1.22154
2.4805	1.22055
2.48255	1.21927
2.4846	1.21784
2.48665	1.21635
2.4887	1.21491
2.49075	1.21363
2.4928	1.21258
2.49485	1.21183
2.4969	1.21145
2.49895	1.21146
2.501	1.21187
2.50305	1.2127
2.5051	1.2139
2.50715	1.21545
2.5092	1.2173
2.51125	1.21938
2.5133	1.22163
2.51535	1.22398
2.5174	1.22636
2.51945	1.2287
2.5215	1.23094
2.52355	1.23302
2.5256	1.2349
2.52765	1.23655
2.5297	1.23795
2.53175	1.23908
2.5338	1.23993
2.53585	1.24051
2.5379	1.24083
2.53995	1.2409
2.542	1.24074
2.54405	1.24035
2.5461	1.23974
2.54815	1.23892
2.5502	1.2379
2.55225	1.23665
2.5543	1.23518
2.55635	1.23346
2.5584	1.23149
2.56045	1.22923
2.5625	1.22668
2.56455	1.22381
2.5666	1.22062
2.56865	1.2171
2.5707	1.21326
2.57275	1.20912
2.5748	1.20469
2.57685	1.20002
2.5789	1.19515
2.58095	1.19013
2.583	1.18502
2.58505	1.17989
2.5871	1.17478
2.58915	1.16977
2.5912	1.1649
2.59325	1.1602
2.5953	1.15572
2.59735	1.15145
2.5994	1.14739
2.60145	1.14352
2.6035	1.13981
2.60555	1.13619
2.6076	1.1326
2.60965	1.12897
2.6117	1.1252
2.61375	1.12121
2.6158	1.11691
2.61785	1.11223
2.6199	1.1071
2.62195	1.10146
2.624	1.09529
2.62605	1.08856
2.6281	1.08131
2.63015	1.07355
2.6322	1.06535
2.63425	1.05679
2.6363	1.04796
2.63835	1.03899
2.6404	1.02999
2.64245	1.0211
2.6445	1.01244
2.64655	1.00414
2.6486	0.99632
2.65065	0.98907
2.6527	0.98247
2.65475	0.97658
2.6568	0.97143
2.65885	0.96703
2.6609	0.96334
2.66295	0.96033
2.665	0.95791
2.66705	0.95601
2.6691	0.95451
2.67115	0.95328
2.6732	0.95221
2.67525	0.95115
2.6773	0.94998
2.67935	0.94857
2.6814	0.9468
2.68345	0.94459
2.6855	0.94184
2.68755	0.93848
2.6896	0.93447
2.69165	0.92979
2.6937	0.9244
2.69575	0.91833
2.6978	0.91159
2.69985	0.90422
2.7019	0.89625
2.70395	0.88773
2.706	0.87872
2.70805	0.86927
2.7101	0.85944
2.71215	0.84926
2.7142	0.8388
2.71625	0.8281
2.7183	0.81718
2.72035	0.80609
2.7224	0.79484
2.72445	0.78347
2.7265	0.77197
2.72855	0.76038
2.7306	0.7487
2.73265	0.73693
2.7347	0.7251
2.73675	0.7132
2.7388	0.70126
2.74085	0.68927
2.7429	0.67726
2.74495	0.66524
2.747	0.65322
2.74905	0.64123
2.7511	0.62929
2.75315	0.61741
2.7552	0.60562
2.75725	0.59395
2.7593	0.58241
2.76135	0.57105
2.7634	0.55988
2.76545	0.54892
2.7675	0.53822
2.76955	0.52779
2.7716	0.51766
2.77365	0.50787
2.7757	0.49842
2.77775	0.48934
2.7798	0.48066
2.78185	0.47237
2.7839	0.46448
2.78595	0.45699
2.788	0.44988
2.79005	0.44314
2.7921	0.43673
2.79415	0.4306
2.7962	0.42471
2.79825	0.41898
2.8003	0.41335
2.80235	0.40774
2.8044	0.40207
2.80645	0.39627
2.8085	0.39025
2.81055	0.38395
2.8126	0.37731
2.81465	0.37029
2.8167	0.36285
2.81875	0.35501
2.8208	0.34677
2.82285	0.33817
2.8249	0.32928
2.82695	0.32018
2.829	0.31099
2.83105	0.30181
2.8331	0.2928
2.83515	0.28408
2.8372	0.27579
2.83925	0.26809
2.8413	0.26107
2.84335	0.25486
2.8454	0.24953
2.84745	0.24512
2.8495	0.24165
2.85155	0.23911
2.8536	0.23742
2.85565	0.23649
2.8577	0.2362
2.85975	0.23637
2.8618	0.23682
2.86385	0.23735
2.8659	0.23774
2.86795	0.23777
2.87	0.23724
2.87205	0.23596
2.8741	0.23375
2.87615	0.23051
2.8782	0.22612
2.88025	0.22055
2.8823	0.2138
2.88435	0.20592
2.8864	0.197
2.88845	0.1872
2.8905	0.17669
2.89255	0.16568
2.8946	0.15442
2.89665	0.14314
2.8987	0.1321
2.90075	0.12155
2.9028	0.11171
2.90485	0.10279
2.9069	0.09496
2.90895	0.08833
2.911	0.08301
2.91305	0.079
2.9151	0.07632
2.91715	0.07488
2.9192	0.0746
2.92125	0.07533
2.9233	0.0769
2.92535	0.07913
2.9274	0.08181
2.92945	0.08474
2.9315	0.08771
2.93355	0.09055
2.9356	0.09309
2.93765	0.0952
2.9397	0.09678
2.94175	0.09777
2.9438	0.09814
2.94585	0.0979
2.9479	0.09708
2.94995	0.09576
2.952	0.09402
2.95405	0.09198
2.9561	0.08975
2.95815	0.08744
2.9602	0.08517
2.96225	0.08302
2.9643	0.08109
2.96635	0.07943
2.9684	0.07807
2.97045	0.07701
2.9725	0.07623
2.97455	0.07568
2.9766	0.07529
2.97865	0.07498
2.9807	0.07465
2.98275	0.07419
2.9848	0.0735
2.98685	0.07249
2.9889	0.07106
2.99095	0.06915
2.993	0.06672
2.99505	0.06375
2.9971	0.06025
2.99915	0.05627
3.0012	0.05186
3.00325	0.04711
3.0053	0.04214
3.00735	0.03707
3.0094	0.03204
3.01145	0.02719
3.0135	0.02267
3.01555	0.01861
3.0176	0.01514
3.01965	0.01235
3.0217	0.01033
3.02375	0.00913
3.0258	0.00878
3.02785	0.00929
3.0299	0.01061
3.03195	0.0127
3.034	0.01546
3.03605	0.01878
3.0381	0.02257
3.04015	0.02669
3.0422	0.031
3.04425	0.03536
3.0463	0.03964
3.04835	0.04371
3.0504	0.04745
3.05245	0.05075
3.0545	0.05355
3.05655	0.05577
3.0586	0.05737
3.06065	0.05835
3.0627	0.05869
3.06475	0.05843
3.0668	0.05761
3.06885	0.05628
3.0709	0.05453
3.07295	0.05243
3.075	0.05007
3.07705	0.04756
3.0791	0.04498
3.08115	0.04242
3.0832	0.03998
3.08525	0.03774
3.0873	0.03577
3.08935	0.03412
3.0914	0.03285
3.09345	0.03199
3.0955	0.03156
3.09755	0.03158
3.0996	0.03204
3.10165	0.03292
3.1037	0.0342
3.10575	0.03584
3.1078	0.03782
3.10985	0.04009
3.1119	0.04259
3.11395	0.04529
3.116	0.04815
3.11805	0.05111
3.1201	0.05415
3.12215	0.05724
3.1242	0.06035
3.12625	0.06348
3.1283	0.06661
3.13035	0.06977
3.1324	0.07294
3.13445	0.07616
3.1365	0.07944
3.13855	0.08281
3.1406	0.08629
3.14265	0.08991
3.1447	0.09368
3.14675	0.09762
3.1488	0.10173
3.15085	0.10601
3.1529	0.11044
3.15495	0.11498
3.157	0.11962
3.15905	0.12428
3.1611	0.12891
3.16315	0.13344
3.1652	0.13781
3.16725	0.14192
3.1693	0.14572
3.17135	0.14914
3.1734	0.15211
3.17545	0.15459
3.1775	0.15656
3.17955	0.158
3.1816	0.15892
3.18365	0.15936
3.1857	0.15937
3.18775	0.15904
3.1898	0.15844
3.19185	0.15771
3.1939	0.15696
3.19595	0.15634
3.198	0.15598
3.20005	0.15601
3.2021	0.15657
3.20415	0.15778
3.2062	0.15973
3.20825	0.16251
3.2103	0.16617
3.21235	0.17072
3.2144	0.17617
3.21645	0.18249
3.2185	0.18961
3.22055	0.19744
3.2226	0.20588
3.22465	0.2148
3.2267	0.22407
3.22875	0.23354
3.2308	0.24306
3.23285	0.25251
3.2349	0.26174
3.23695	0.27066
3.239	0.27917
3.24105	0.28721
3.2431	0.29474
3.24515	0.30173
3.2472	0.30821
3.24925	0.31421
3.2513	0.31978
3.25335	0.325
3.2554	0.32996
3.25745	0.33475
3.2595	0.33947
3.26155	0.34422
3.2636	0.34908
3.26565	0.35415
3.2677	0.35949
3.26975	0.36515
3.2718	0.37117
3.27385	0.37757
3.2759	0.38435
3.27795	0.39151
3.28	0.39903
3.28205	0.40688
3.2841	0.41501
3.28615	0.42341
3.2882	0.43203
3.29025	0.44084
3.2923	0.44982
3.29435	0.45897
3.2964	0.46826
3.29845	0.47773
3.3005	0.48737
3.30255	0.49721
3.3046	0.50729
3.30665	0.51763
3.3087	0.52827
3.31075	0.53924
3.3128	0.55056
3.31485	0.56225
3.3169	0.57429
3.31895	0.58669
3.321	0.59942
3.32305	0.61244
3.3251	0.6257
3.32715	0.63914
3.3292	0.65268
3.33125	0.66625
3.3333	0.67977
3.33535	0.69318
3.3374	0.70639
3.33945	0.71936
3.3415	0.73204
3.34355	0.7444
3.3456	0.75642
3.34765	0.76811
3.3497	0.77947
3.35175	0.79054
3.3538	0.80137
3.35585	0.812
3.3579	0.82248
3.35995	0.83286
3.362	0.8432
3.36405	0.85352
3.3661	0.86384
3.36815	0.87418
3.3702	0.88451
3.37225	0.89481
3.3743	0.90503
3.37635	0.91508
3.3784	0.92488
3.38045	0.93435
3.3825	0.94336
3.38455	0.95182
3.3866	0.95963
3.38865	0.96669
3.3907	0.97293
3.39275	0.9783
3.3948	0.98277
3.39685	0.98635
3.3989	0.98906
3.40095	0.99096
3.403	0.99216
3.40505	0.99277
3.4071	0.99293
3.40915	0.9928
3.4112	0.99255
3.41325	0.99235
3.4153	0.99236
3.41735	0.99275
3.4194	0.99364
3.42145	0.99516
3.4235	0.99738
3.42555	1.00036
3.4276	1.00411
3.42965	1.00863
3.4317	1.01384
3.43375	1.01969
3.4358	1.02605
3.43785	1.03281
3.4399	1.03982
3.44195	1.04694
3.444	1.05403
3.44605	1.06096
3.4481	1.0676
3.45015	1.07387
3.4522	1.07969
3.45425	1.08502
3.4563	1.08985
3.45835	1.09419
3.4604	1.0981
3.46245	1.10164
3.4645	1.10489
3.46655	1.10797
3.4686	1.11097
3.47065	1.11401
3.4727	1.11718
3.47475	1.12057
3.4768	1.12425
3.47885	1.12825
3.4809	1.1326
3.48295	1.13729
3.485	1.14227
3.48705	1.14748
3.4891	1.15284
3.49115	1.15824
3.4932	1.16356
3.49525	1.16868
3.4973	1.17348
3.49935	1.17785
3.5014	1.18169
3.50345	1.18493
3.5055	1.18752
3.50755	1.18945
3.5096	1.19072
3.51165	1.19138
3.5137	1.1915
3.51575	1.1912
3.5178	1.19058
3.51985	1.18981
3.5219	1.18902
3.52395	1.18837
3.526	1.18801
3.52805	1.18808
3.5301	1.1887
3.53215	1.18995
3.5342	1.19189
3.53625	1.19456
3.5383	1.19794
3.54035	1.20198
3.5424	1.20661
3.54445	1.21172
3.5465	1.21717
3.54855	1.2228
3.5506	1.22845
3.55265	1.23394
3.5547	1.2391
3.55675	1.24377
3.5588	1.2478
3.56085	1.25107
3.5629	1.25349
3.56495	1.255
3.567	1.25556
3.56905	1.25518
3.5711	1.25391
3.57315	1.25179
3.5752	1.24893
3.57725	1.24544
3.5793	1.24144
3.58135	1.23707
3.5834	1.23246
3.58545	1.22773
3.5875	1.22301
3.58955	1.21839
3.5916	1.21395
3.59365	1.20974
3.5957	1.20579
3.59775	1.2021
3.5998	1.19865
3.60185	1.19539
3.6039	1.19226
3.60595	1.18918
3.608	1.18607
3.61005	1.18285
3.6121	1.17942
3.61415	1.17572
3.6162	1.1717
3.61825	1.1673
3.6203	1.1625
3.62235	1.15732
3.6244	1.15179
3.62645	1.14594
3.6285	1.13987
3.63055	1.13365
3.6326	1.12739
3.63465	1.12122
3.6367	1.11524
3.63875	1.10957
3.6408	1.10432
3.64285	1.09958
3.6449	1.09544
3.64695	1.09192
3.649	1.08908
3.65105	1.08689
3.6531	1.08533
3.65515	1.08434
3.6572	1.08384
3.65925	1.08371
3.6613	1.08383
3.66335	1.08406
3.6654	1.08426
3.66745	1.08427
3.6695	1.08396
3.67155	1.0832
3.6736	1.08188
3.67565	1.07989
3.6777	1.07719
3.67975	1.07374
3.6818	1.06952
3.68385	1.06456
3.6859	1.05892
3.68795	1.05266
3.69	1.04589
3.69205	1.03873
3.6941	1.03129
3.69615	1.02372
3.6982	1.01613
3.70025	1.00864
3.7023	1.00137
3.70435	0.9944
3.7064	0.98778
3.70845	0.98156
3.7105	0.97574
3.71255	0.97029
3.7146	0.96517
3.71665	0.96029
3.7187	0.95555
3.72075	0.95084
3.7228	0.94602
3.72485	0.94096
3.7269	0.93553
3.72895	0.92959
3.731	0.92303
3.73305	0.91577
3.7351	0.90774
3.73715	0.8989
3.7392	0.88925
3.74125	0.8788
3.7433	0.86763
3.74535	0.85582
3.7474	0.84347
3.74945	0.83073
3.7515	0.81774
3.75355	0.80465
3.7556	0.79161
3.75765	0.77878
3.7597	0.76629
3.76175	0.75424
3.7638	0.74271
3.76585	0.73177
3.7679	0.72141
3.76995	0.71164
3.772	0.70238
3.77405	0.69356
3.7761	0.68507
3.77815	0.67675
3.7802	0.66848
3.78225	0.66007
3.7843	0.65137
3.78635	0.64224
3.7884	0.63252
3.79045	0.62212
3.7925	0.61094
3.79455	0.59895
3.7966	0.58614
3.79865	0.57254
3.8007	0.55823
3.80275	0.54331
3.8048	0.52793
3.80685	0.51228
3.8089	0.49652
3.81095	0.48088
3.813	0.46556
3.81505	0.45076
3.8171	0.43666
3.81915	0.42341
3.8212	0.41116
3.82325	0.39998
3.8253	0.38994
3.82735	0.38102
3.8294	0.37321
3.83145	0.36642
3.8335	0.36054
3.83555	0.35542
3.8376	0.3509
3.83965	0.3468
3.8417	0.34293
3.84375	0.33911
3.8458	0.33518
3.84785	0.33099
3.8499	0.32643
3.85195	0.32141
3.854	0.31589
3.85605	0.30987
3.8581	0.3034
3.86015	0.29653
3.8622	0.28939
3.86425	0.2821
3.8663	0.27482
3.86835	0.26771
3.8704	0.26092
3.87245	0.25462
3.8745	0.24892
3.87655	0.24395
3.8786	0.23978
3.88065	0.23643
3.8827	0.23391
3.88475	0.23218
3.8868	0.23113
3.88885	0.23066
3.8909	0.23061
3.89295	0.23079
3.895	0.23103
3.89705	0.23111
3.8991	0.23085
3.90115	0.23007
3.9032	0.22861
3.90525	0.22633
3.9073	0.22315
3.90935	0.21902
3.9114	0.21394
3.91345	0.20793
3.9155	0.20108
3.91755	0.19352
3.9196	0.18538
3.92165	0.17685
3.9237	0.16812
3.92575	0.15938
3.9278	0.15083
3.92985	0.14265
3.9319	0.13501
3.93395	0.12805
3.936	0.12186
3.93805	0.11652
3.9401	0.11204
3.94215	0.10843
3.9442	0.10562
3.94625	0.10354
3.9483	0.10207
3.95035	0.10109
3.9524	0.10046
3.95445	0.10002
3.9565	0.09963
3.95855	0.09915
3.9606	0.09847
3.96265	0.0975
3.9647	0.09617
3.96675	0.09444
3.9688	0.0923
3.97085	0.08977
3.9729	0.08691
3.97495	0.08378
3.977	0.08046
3.97905	0.07705
3.9811	0.07366
3.98315	0.07037
3.9852	0.06728
3.98725	0.06445
3.9893	0.06194
3.99135	0.05978
3.9934	0.05798
3.99545	0.05653
3.9975	0.05538
3.99955	0.05449
4.0016	0.05377
4.00365	0.05316
4.0057	0.05257
4.00775	0.05191
4.0098	0.05111
4.01185	0.05011
4.0139	0.04887
4.01595	0.04736
4.018	0.04557
4.02005	0.04354
4.0221	0.0413
4.02415	0.03892
4.0262	0.03647
4.02825	0.03406
4.0303	0.03177
4.03235	0.0297
4.0344	0.02794
4.03645	0.02657
4.0385	0.02565
4.04055	0.02522
4.0426	0.02529
4.04465	0.02586
4.0467	0.02688
4.04875	0.02831
4.0508	0.03005
4.05285	0.03203
4.0549	0.03413
4.05695	0.03624
4.059	0.03826
4.06105	0.0401
4.0631	0.04166
4.06515	0.04288
4.0672	0.04373
4.06925	0.0442
4.0713	0.04429
4.07335	0.04406
4.0754	0.04357
4.07745	0.04289
4.0795	0.04215
4.08155	0.04144
4.0836	0.04088
4.08565	0.04058
4.0877	0.04062
4.08975	0.04108
4.0918	0.04201
4.09385	0.04344
4.0959	0.04533
4.09795	0.04766
[truncated: 10,318 more rows]

## Sheet: fig2c
X1	Y1	X2	Y2	X3	Y3	X4	Y4	X5	Y5
0.00199	-1.64249		--		--		--		--
0.00398	-1.6202		--		--		--		--
0.00597	-1.58882		--		--		--		--
0.00796	-1.54824		--		--		--		--
0.00995	-1.49861		--		--		--		--
0.01194	-1.44042		--		--		--		--
0.01393	-1.37444		--		--		--		--
0.01592	-1.30173		--		--		--		--
0.01791	-1.22365		--		--		--		--
0.0199	-1.14174		--		--		--		--
0.02189	-1.05772		--		--		--		--
0.02388	-0.97342		--		--		--		--
0.02587	-0.89072		--		--		--		--
0.02786	-0.81143		--		--		--		--
0.02985	-0.73729		--		--		--		--
0.03184	-0.66988		--		--		--		--
0.03383	-0.61054		--		--		--		--
0.03582	-0.56035		--		--		--		--
0.03781	-0.52009		--		--		--		--
0.0398	-0.49023		--		--		--		--
0.04179	-0.47089		--		--		--		--
0.04378	-0.46188		--		--		--		--
0.04577	-0.4627		--		--		--		--
0.04776	-0.47256		--		--		--		--
0.04975	-0.49055		--		--		--		--
0.05174	-0.51538		--		--		--		--
0.05373	-0.54571		--		--		--		--
0.05572	-0.58011		--		--		--		--
0.05771	-0.61714		--		--		--		--
0.0597	-0.65535		--		--		--		--
0.06169	-0.69341		--		--		--		--
0.06368	-0.73004		--		--		--		--
0.06567	-0.76415		--		--		--		--
0.06766	-0.79481		--		--		--		--
0.06965	-0.82125		--		--		--		--
0.07164	-0.84292		--		--		--		--
0.07363	-0.85947		--		--		--		--
0.07562	-0.87073		--		--		--		--
0.07761	-0.8767		--		--		--		--
0.0796	-0.87756		--		--		--		--
0.08159	-0.87361		--		--		--		--
0.08358	-0.86528		--		--		--		--
0.08557	-0.85315		--		--		--		--
0.08756	-0.8397		--		--		--		--
0.08955	-0.82361		--		--		--		--
0.09154	-0.80554		--		--		--		--
0.09353	-0.78616		--		--		--		--
0.09552	-0.76609		--		--		--		--
0.09751	-0.74595		--		--		--		--
0.0995	-0.72629		--		--		--		--
0.10149	-0.70759		--		--		--		--
0.10348	-0.69027		--		--		--		--
0.10547	-0.67468		--		--		--		--
0.10746	-0.66104		--		--		--		--
0.10945	-0.6495		--		--		--		--
0.11144	-0.64012		--		--		--		--
0.11343	-0.63285		--		--		--		--
0.11542	-0.62753		--		--		--		--
0.11741	-0.62393		--		--		--		--
0.1194	-0.62172		--		--		--		--
0.12139	-0.62051		--		--		--		--
0.12338	-0.61985		--		--		--		--
0.12537	-0.61924		--		--		--		--
0.12736	-0.61816		--		--		--		--
0.12935	-0.61611		--		--		--		--
0.13134	-0.61261		--		--		--		--
0.13333	-0.60724		--		--		--		--
0.13532	-0.59965		--		--		--		--
0.13731	-0.58959		--		--		--		--
0.1393	-0.57694		--		--		--		--
0.14129	-0.56173		--		--		--		--
0.14328	-0.54411		--		--		--		--
0.14527	-0.52441		--		--		--		--
0.14726	-0.50307		--		--		--		--
0.14925	-0.4807		--		--		--		--
0.15124	-0.45799		--		--		--		--
0.15323	-0.43573		--		--		--		--
0.15522	-0.41476		--		--		--		--
0.15721	-0.39593		--		--		--		--
0.1592	-0.38003		--		--		--		--
0.16119	-0.36781		--		--		--		--
0.16318	-0.35986		--		--		--		--
0.16517	-0.35664		--		--		--		--
0.16716	-0.35838		--		--		--		--
0.16915	-0.3651		--		--		--		--
0.17114	-0.37659		--		--		--		--
0.17313	-0.39237		--		--		--		--
0.17512	-0.41173		--		--		--		--
0.17711	-0.43375		--		--		--		--
0.1791	-0.45732		--		--		--		--
0.18109	-0.48116		--		--		--		--
0.18308	-0.50394		--		--		--		--
0.18507	-0.52411		--		--		--		--
0.18706	-0.54049		--		--		--		--
0.18905	-0.55181		--		--		--		--
0.19104	-0.557		--		--		--		--
0.19303	-0.55516		--		--		--		--
0.19502	-0.54569		--		--		--		--
0.19701	-0.52828		--		--		--		--
0.199	-0.50294		--		--		--		--
0.20099	-0.47001		--		--		--		--
0.20298	-0.43014		--		--		--		--
0.20497	-0.38428		--		--		--		--
0.20696	-0.33364		--		--		--		--
0.20895	-0.27959		--		--		--		--
0.21094	-0.22365		--		--		--		--
0.21293	-0.16739		--		--		--		--
0.21492	-0.11233		--		--		--		--
0.21691	-0.0599		--		--		--		--
0.2189	-0.01134		--		--		--		--
0.22089	0.03235		--		--		--		--
0.22288	0.07048		--		--		--		--
0.22487	0.10268		--		--		--		--
0.22686	0.12896		--		--		--		--
0.22885	0.14968		--		--		--		--
0.23084	0.16554		--		--		--		--
0.23283	0.17754		--		--		--		--
0.23482	0.18693		--		--		--		--
0.23681	0.19514		--		--		--		--
0.2388	0.20399		--		--		--		--
0.24079	0.2162		--		--		--		--
0.24278	0.23174		--		--		--		--
0.24477	0.25188		--		--		--		--
0.24676	0.27765		--		--		--		--
0.24875	0.30978		--		--		--		--
0.25074	0.34862		--		--		--		--
0.25273	0.39412		--		--		--		--
0.25472	0.44583		--		--		--		--
0.25671	0.50288		--		--		--		--
0.2587	0.56405		--		--		--		--
0.26069	0.6278		--		--		--		--
0.26268	0.69235		--		--		--		--
0.26467	0.75576		--		--		--		--
0.26666	0.81602		--		--		--		--
0.26865	0.87117		--		--		--		--
0.27064	0.91939		--		--		--		--
0.27263	0.9591		--		--		--		--
0.27462	0.98904		--		--		--		--
0.27661	1.00835		--		--		--		--
0.2786	1.01661		--		--		--		--
0.28059	1.01388		--		--		--		--
0.28258	1.00069		--		--		--		--
0.28457	0.97806		--		--		--		--
0.28656	0.94741		--		--		--		--
0.28855	0.91052		--		--		--		--
0.29054	0.86947		--		--		--		--
0.29253	0.82648		--		--		--		--
0.29452	0.78388		--		--		--		--
0.29651	0.74395		--		--		--		--
0.2985	0.70882		--		--		--		--
0.30049	0.68036		--		--		--		--
0.30248	0.66014		--		--		--		--
0.30447	0.64926		--		--		--		--
0.30646	0.6484		--		--		--		--
0.30845	0.6577		--		--		--		--
0.31044	0.67682		--		--		--		--
0.31243	0.70491		--		--		--		--
0.31442	0.74067		--		--		--		--
0.31641	0.78242		--		--		--		--
0.3184	0.82818		--		--		--		--
0.32039	0.87573		--		--		--		--
0.32238	0.92278		--		--		--		--
0.32437	0.96701		--		--		--		--
0.32636	1.00623		--		--		--		--
0.32835	1.03847		--		--		--		--
0.33034	1.06205		--		--		--		--
0.33233	1.07568		--		--		--		--
0.33432	1.07853		--		--		--		--
0.33631	1.07025		--		--		--		--
0.3383	1.05096		--		--		--		--
0.34029	1.02131		--		--		--		--
0.34228	0.98241		--		--		--		--
0.34427	0.93578		--		--		--		--
0.34626	0.88331		--		--		--		--
0.34825	0.82717		--		--		--		--
0.35024	0.76972		--		--		--		--
0.35223	0.71343		--		--		--		--
0.35422	0.66077		--		--		--		--
0.35621	0.61411		--		--		--		--
0.3582	0.57567		--		--		--		--
0.36019	0.54742		--		--		--		--
0.36218	0.53099		--		--		--		--
0.36417	0.52767		--		--		--		--
0.36616	0.53834		--		--		--		--
0.36815	0.56345		--		--		--		--
0.37014	0.60302		--		--		--		--
0.37213	0.65667		--		--		--		--
0.37412	0.7236		--		--		--		--
0.37611	0.80265		--		--		--		--
0.3781	0.89233		--		--		--		--
0.38009	0.99089		--		--		--		--
0.38208	1.09635		--		--		--		--
0.38407	1.20655		--		--		--		--
0.38606	1.31924		--		--		--		--
0.38805	1.43211		--		--		--		--
0.39004	1.54284		--		--		--		--
0.39203	1.64919		--		--		--		--
0.39402	1.749		--		--		--		--
0.39601	1.84027		--		--		--		--
0.398	1.92118		--		--		--		--
0.39999	1.99015		--		--		--		--
0.40198	2.04584		--		--		--		--
0.40397	2.08723		--		--		--		--
0.40596	2.11359		--		--		--		--
0.40795	2.12453		--		--		--		--
0.40994	2.12003		--		--		--		--
0.41193	2.10041		--		--		--		--
0.41392	2.06637		--		--		--		--
0.41591	2.01895		--		--		--		--
0.4179	1.95956		--		--		--		--
0.41989	1.8899		--		--		--		--
0.42188	1.81197		--		--		--		--
0.42387	1.72804		--		--		--		--
0.42586	1.64053		--		--		--		--
0.42785	1.552		--		--		--		--
0.42984	1.46508		--		--		--		--
0.43183	1.38235		--		--		--		--
0.43382	1.30629		--		--		--		--
0.43581	1.2392		--		--		--		--
0.4378	1.18307		--		--		--		--
0.43979	1.13958		--		--		--		--
0.44178	1.10994		--		--		--		--
0.44377	1.0949		--		--		--		--
0.44576	1.0947		--		--		--		--
0.44775	1.10901		--		--		--		--
0.44974	1.13697		--		--		--		--
0.45173	1.17716		--		--		--		--
0.45372	1.22771		--		--		--		--
0.45571	1.2863		--		--		--		--
0.4577	1.35027		--		--		--		--
0.45969	1.41673		--		--		--		--
0.46168	1.48264		--		--		--		--
0.46367	1.54497		--		--		--		--
0.46566	1.6008		--		--		--		--
0.46765	1.64743		--		--		--		--
0.46964	1.68256		--		--		--		--
0.47163	1.70432		--		--		--		--
0.47362	1.71138		--		--		--		--
0.47561	1.70303		--		--		--		--
0.4776	1.67918		--		--		--		--
0.47959	1.6404		--		--		--		--
0.48158	1.58789		--		--		--		--
0.48357	1.52342		--		--		--		--
0.48556	1.44923		--		--		--		--
0.48755	1.36799		--		--		--		--
0.48954	1.28263		--		--		--		--
0.49153	1.19621		--		--		--		--
0.49352	1.11183		--		--		--		--
0.49551	1.0324		--		--		--		--
0.4975	0.9606		--		--		--		--
0.49949	0.8987		--		--		--		--
0.50148	0.84849		--		--		--		--
0.50347	0.81118		--		--		--		--
0.50546	0.78738		--		--		--		--
0.50745	0.77704		--		--		--		--
0.50944	0.77953		--		--		--		--
0.51143	0.79362		--		--		--		--
0.51342	0.81759		--		--		--		--
0.51541	0.84931		--		--		--		--
0.5174	0.88638		--		--		--		--
0.51939	0.92625		--		--		--		--
0.52138	0.96634		--		--		--		--
0.52337	1.00419		--		--		--		--
0.52536	1.03761		--		--		--		--
0.52735	1.06476		--		--		--		--
0.52934	1.08426		--		--		--		--
0.53133	1.09523		--		--		--		--
0.53332	1.09738		--		--		--		--
0.53531	1.09096		--		--		--		--
0.5373	1.07677		--		--		--		--
0.53929	1.05609		--		--		--		--
0.54128	1.03057		--		--		--		--
0.54327	1.00219		--		--		--		--
0.54526	0.97308		--		--		--		--
0.54725	0.9454		--		--		--		--
0.54924	0.92122		--		--		--		--
0.55123	0.90239		--		--		--		--
0.55322	0.89039		--		--		--		--
0.55521	0.88629		--		--		--		--
0.5572	0.89062		--		--		--		--
0.55919	0.90336		--		--		--		--
0.56118	0.92391		--		--		--		--
0.56317	0.95112		--		--		--		--
0.56516	0.98332		--		--		--		--
0.56715	1.01844		--		--		--		--
0.56914	1.05407		--		--		--		--
0.57113	1.08762		--		--		--		--
0.57312	1.11644		--		--		--		--
0.57511	1.13795		--		--		--		--
0.5771	1.14983		--		--		--		--
0.57909	1.1501		--		--		--		--
0.58108	1.13727		--		--		--		--
0.58307	1.1104		--		--		--		--
0.58506	1.0692		--		--		--		--
0.58705	1.01403		--		--		--		--
0.58904	0.94592		--		--		--		--
0.59103	0.86655		--		--		--		--
0.59302	0.77811		--		--		--		--
0.59501	0.68329		--		--		--		--
0.597	0.58512		--		--		--		--
0.59899	0.48682		--		--		--		--
0.60098	0.39167		--		--		--		--
0.60297	0.30286		--		--		--		--
0.60496	0.22332		--		--		--		--
0.60695	0.1556		--		--		--		--
0.60894	0.10175		--		--		--		--
0.61093	0.06322		--		--		--		--
0.61292	0.04081		--		--		--		--
0.61491	0.03461		--		--		--		--
0.6169	0.04405		--		--		--		--
0.61889	0.06787		--		--		--		--
0.62088	0.10426		--		--		--		--
0.62287	0.15087		--		--		--		--
0.62486	0.205		--		--		--		--
0.62685	0.2637		--		--		--		--
0.62884	0.3239		--		--		--		--
0.63083	0.38257		--		--		--		--
0.63282	0.43686		--		--		--		--
0.63481	0.48422		--		--		--		--
0.6368	0.52252		--		--		--		--
0.63879	0.55011		--		--		--		--
0.64078	0.56592		--		--		--		--
0.64277	0.56946		--		--		--		--
0.64476	0.56084		--		--		--		--
0.64675	0.54072		--		--		--		--
0.64874	0.51029		--		--		--		--
0.65073	0.47118		--		--		--		--
0.65272	0.42533		--		--		--		--
0.65471	0.37494		--		--		--		--
0.6567	0.32231		--		--		--		--
0.65869	0.26976		--		--		--		--
0.66068	0.21947		--		--		--		--
0.66267	0.17343		--		--		--		--
0.66466	0.13332		--		--		--		--
0.66665	0.10045		--		--		--		--
0.66864	0.07574		--		--		--		--
0.67063	0.05965		--		--		--		--
0.67262	0.05222		--		--		--		--
0.67461	0.05307		--		--		--		--
0.6766	0.06147		--		--		--		--
0.67859	0.07635		--		--		--		--
0.68058	0.09641		--		--		--		--
0.68257	0.1202		--		--		--		--
0.68456	0.14618		--		--		--		--
0.68655	0.1728		--		--		--		--
0.68854	0.19861		--		--		--		--
0.69053	0.22263		--		--		--		--
0.69252	0.24429		--		--		--		--
0.69451	0.2618		--		--		--		--
0.6965	0.27456		--		--		--		--
0.69849	0.2822		--		--		--		--
0.70048	0.28463		--		--		--		--
0.70247	0.28201		--		--		--		--
0.70446	0.2747		--		--		--		--
0.70645	0.26322		--		--		--		--
0.70844	0.24823		--		--		--		--
0.71043	0.23045		--		--		--		--
0.71242	0.21064		--		--		--		--
0.71441	0.18952		--		--		--		--
0.7164	0.16777		--		--		--		--
0.71839	0.14596		--		--		--		--
0.72038	0.12456		--		--		--		--
0.72237	0.10392		--		--		--		--
0.72436	0.08426		--		--		--		--
0.72635	0.06567		--		--		--		--
0.72834	0.04816		--		--		--		--
0.73033	0.03163		--		--		--		--
0.73232	0.01593		--		--		--		--
0.73431	0.000863285		--		--		--		--
0.7363	-0.01377		--		--		--		--
0.73829	-0.02818		--		--		--		--
0.74028	-0.04253		--		--		--		--
0.74227	-0.05697		--		--		--		--
0.74426	-0.07158		--		--		--		--
0.74625	-0.08705		--		--		--		--
0.74824	-0.10381		--		--		--		--
0.75023	-0.12082		--		--		--		--
0.75222	-0.13805		--		--		--		--
0.75421	-0.15549		--		--		--		--
0.7562	-0.17315		--		--		--		--
0.75819	-0.19107		--		--		--		--
0.76018	-0.20933		--		--		--		--
0.76217	-0.22807		--		--		--		--
0.76416	-0.24746		--		--		--		--
0.76615	-0.26774		--		--		--		--
0.76814	-0.28915		--		--		--		--
0.77013	-0.31194		--		--		--		--
0.77212	-0.33636		--		--		--		--
0.77411	-0.3626		--		--		--		--
0.7761	-0.39078		--		--		--		--
0.77809	-0.42091		--		--		--		--
0.78008	-0.45288		--		--		--		--
0.78207	-0.48642		--		--		--		--
0.78406	-0.52111		--		--		--		--
0.78605	-0.55636		--		--		--		--
0.78804	-0.59142		--		--		--		--
0.79003	-0.62541		--		--		--		--
0.79202	-0.65731		--		--		--		--
0.79401	-0.68607		--		--		--		--
0.796	-0.71057		--		--		--		--
0.79799	-0.72976		--		--		--		--
0.79998	-0.74262		--		--		--		--
0.80197	-0.74831		--		--		--		--
0.80396	-0.74617		--		--		--		--
0.80595	-0.73577		--		--		--		--
0.80794	-0.71696		--		--		--		--
0.80993	-0.6899		--		--		--		--
0.81192	-0.65507		--		--		--		--
0.81391	-0.61325		--		--		--		--
0.8159	-0.56554		--		--		--		--
0.81789	-0.51327		--		--		--		--
0.81988	-0.45801		--		--		--		--
0.82187	-0.40144		--		--		--		--
0.82386	-0.3454		--		--		--		--
0.82585	-0.29171		--		--		--		--
0.82784	-0.24211		--		--		--		--
0.82983	-0.1982		--		--		--		--
0.83182	-0.16137		--		--		--		--
0.83381	-0.13274		--		--		--		--
0.8358	-0.11311		--		--		--		--
0.83779	-0.1029		--		--		--		--
0.83978	-0.10219		--		--		--		--
0.84177	-0.11069		--		--		--		--
0.84376	-0.12706		--		--		--		--
0.84575	-0.15007		--		--		--		--
0.84774	-0.17953		--		--		--		--
0.84973	-0.21406		--		--		--		--
0.85172	-0.25218		--		--		--		--
0.85371	-0.29238		--		--		--		--
0.8557	-0.33319		--		--		--		--
0.85769	-0.37326		--		--		--		--
0.85968	-0.41145		--		--		--		--
0.86167	-0.44683		--		--		--		--
0.86366	-0.47876		--		--		--		--
0.86565	-0.50691		--		--		--		--
0.86764	-0.53123		--		--		--		--
0.86963	-0.55196		--		--		--		--
0.87162	-0.5696		--		--		--		--
0.87361	-0.58484		--		--		--		--
0.8756	-0.59852		--		--		--		--
0.87759	-0.61153		--		--		--		--
0.87958	-0.62478		--		--		--		--
0.88157	-0.6391		--		--		--		--
0.88356	-0.65517		--		--		--		--
0.88555	-0.67348		--		--		--		--
0.88754	-0.69426		--		--		--		--
0.88953	-0.71748		--		--		--		--
0.89152	-0.74283		--		--		--		--
0.89351	-0.76971		--		--		--		--
0.8955	-0.79727		--		--		--		--
0.89749	-0.82449		--		--		--		--
0.89948	-0.85019		--		--		--		--
0.90147	-0.87312		--		--		--		--
0.90346	-0.89205		--		--		--		--
0.90545	-0.90587		--		--		--		--
0.90744	-0.91362		--		--		--		--
0.90943	-0.91463		--		--		--		--
0.91142	-0.90851		--		--		--		--
0.91341	-0.89528		--		--		--		--
0.9154	-0.87532		--		--		--		--
0.91739	-0.84943		--		--		--		--
0.91938	-0.81877		--		--		--		--
0.92137	-0.78488		--		--		--		--
0.92336	-0.74953		--		--		--		--
0.92535	-0.71476		--		--		--		--
0.92734	-0.68266		--		--		--		--
0.92933	-0.65536		--		--		--		--
0.93132	-0.63491		--		--		--		--
0.93331	-0.62312		--		--		--		--
0.9353	-0.62152		--		--		--		--
0.93729	-0.63126		--		--		--		--
0.93928	-0.65302		--		--		--		--
0.94127	-0.687		--		--		--		--
0.94326	-0.73286		--		--		--		--
0.94525	-0.78976		--		--		--		--
0.94724	-0.85635		--		--		--		--
0.94923	-0.93087		--		--		--		--
0.95122	-1.01117		--		--		--		--
0.95321	-1.09489		--		--		--		--
0.9552	-1.17965		--		--		--		--
0.95719	-1.26461		--		--		--		--
0.95918	-1.34536		--		--		--		--
0.96117	-1.41959		--		--		--		--
0.96316	-1.48532		--		--		--		--
0.96515	-1.54094		--		--		--		--
0.96714	-1.5853		--		--		--		--
0.96913	-1.61776		--		--		--		--
0.97112	-1.63821		--		--		--		--
0.97311	-1.64703		--		--		--		--
0.9751	-1.6451		--		--		--		--
0.97709	-1.63368		--		--		--		--
0.97908	-1.61442		--		--		--		--
0.98107	-1.58915		--		--		--		--
0.98306	-1.55987		--		--		--		--
0.98505	-1.52857		--		--		--		--
0.98704	-1.49716		--		--		--		--
0.98903	-1.46732		--		--		--		--
0.99102	-1.44048		--		--		--		--
0.99301	-1.41764		--		--		--		--
0.995	-1.39943		--		--		--		--
0.99699	-1.38601		--		--		--		--
0.99898	-1.37709		--		--		--		--
1.00097	-1.37195		--		--		--		--
1.00296	-1.3695		--		--		--		--
1.00495	-1.36837		--		--		--		--
1.00694	-1.36693		--		--		--		--
1.00893	-1.36349		--		--		--		--
1.01092	-1.35631		--		--		--		--
1.01291	-1.34378		--		--		--		--
1.0149	-1.32451		--		--		--		--
1.01689	-1.29738		--		--		--		--
1.01888	-1.26167		--		--		--		--
1.02087	-1.21708		--		--		--		--
1.02286	-1.16377		--		--		--		--
1.02485	-1.10237		--		--		--		--
1.02684	-1.03396		--		--		--		--
1.02883	-0.96001		--		--		--		--
1.03082	-0.88234		--		--		--		--
1.03281	-0.80298		--		--		--		--
1.0348	-0.72415		--		--		--		--
1.03679	-0.64807		--		--		--		--
1.03878	-0.57692		--		--		--		--
1.04077	-0.51268		--		--		--		--
1.04276	-0.45705		--		--		--		--
1.04475	-0.41138		--		--		--		--
1.04674	-0.3766		--		--		--		--
1.04873	-0.35318		--		--		--		--
1.05072	-0.34108		--		--		--		--
1.05271	-0.33982		--		--		--		--
1.0547	-0.34846		--		--		--		--
1.05669	-0.36569		--		--		--		--
1.05868	-0.38988		--		--		--		--
1.06067	-0.41918		--		--		--		--
1.06266	-0.45161		--		--		--		--
1.06465	-0.48519		--		--		--		--
1.06664	-0.518		--		--		--		--
1.06863	-0.54831		--		--		--		--
1.07062	-0.57462		--		--		--		--
1.07261	-0.59579		--		--		--		--
1.0746	-0.61103		--		--		--		--
1.07659	-0.61995		--		--		--		--
1.07858	-0.62255		--		--		--		--
1.08057	-0.61921		--		--		--		--
1.08256	-0.61064		--		--		--		--
1.08455	-0.59785		--		--		--		--
1.08654	-0.58202		--		--		--		--
1.08853	-0.56448		--		--		--		--
1.09052	-0.54659		--		--		--		--
1.09251	-0.52964		--		--		--		--
1.0945	-0.51482		--		--		--		--
1.09649	-0.50311		--		--		--		--
1.09848	-0.49524		--		--		--		--
1.10047	-0.49164		--		--		--		--
1.10246	-0.49243		--		--		--		--
1.10445	-0.49744		--		--		--		--
1.10644	-0.50618		--		--		--		--
1.10843	-0.51794		--		--		--		--
1.11042	-0.53179		--		--		--		--
1.11241	-0.54668		--		--		--		--
1.1144	-0.56148		--		--		--		--
1.11639	-0.57509		--		--		--		--
1.11838	-0.58649		--		--		--		--
1.12037	-0.5948		--		--		--		--
1.12236	-0.59937		--		--		--		--
1.12435	-0.59977		--		--		--		--
1.12634	-0.59585		--		--		--		--
1.12833	-0.58774		--		--		--		--
1.13032	-0.57585		--		--		--		--
1.13231	-0.56079		--		--		--		--
1.1343	-0.5434		--		--		--		--
1.13629	-0.52461		--		--		--		--
1.13828	-0.50407		--		--		--		--
1.14027	-0.48422		--		--		--		--
1.14226	-0.46601		--		--		--		--
1.14425	-0.45027		--		--		--		--
1.14624	-0.43762		--		--		--		--
1.14823	-0.42844		--		--		--		--
1.15022	-0.42286		--		--		--		--
1.15221	-0.4207		--		--		--		--
1.1542	-0.42152		--		--		--		--
1.15619	-0.42462		--		--		--		--
1.15818	-0.4291		--		--		--		--
1.16017	-0.43388		--		--		--		--
1.16216	-0.43782		--		--		--		--
1.16415	-0.43974		--		--		--		--
1.16614	-0.43853		--		--		--		--
1.16813	-0.43322		--		--		--		--
1.17012	-0.42304		--		--		--		--
1.17211	-0.40745		--		--		--		--
1.1741	-0.38625		--		--		--		--
1.17609	-0.35954		--		--		--		--
1.17808	-0.32773		--		--		--		--
1.18007	-0.29157		--		--		--		--
1.18206	-0.25208		--		--		--		--
1.18405	-0.21048		--		--		--		--
1.18604	-0.16817		--		--		--		--
1.18803	-0.12662		--		--		--		--
1.19002	-0.08727		--		--		--		--
1.19201	-0.0515		--		--		--		--
1.194	-0.02049		--		--		--		--
1.19599	0.00482		--		--		--		--
1.19798	0.02379		--		--		--		--
1.19997	0.03616		--		--		--		--
1.20196	0.04203		--		--		--		--
1.20395	0.04188		--		--		--		--
1.20594	0.03653		--		--		--		--
1.20793	0.02714		--		--		--		--
1.20992	0.01511		--		--		--		--
1.21191	0.00202		--		--		--		--
1.2139	-0.01047		--		--		--		--
1.21589	-0.0207		--		--		--		--
1.21788	-0.02711		--		--		--		--
1.21987	-0.02836		--		--		--		--
1.22186	-0.02251		--		--		--		--
1.22385	-0.00959		--		--		--		--
1.22584	0.01063		--		--		--		--
1.22783	0.03809		--		--		--		--
1.22982	0.07227		--		--		--		--
1.23181	0.11228		--		--		--		--
1.2338	0.15687		--		--		--		--
1.23579	0.20452		--		--		--		--
1.23778	0.25349		--		--		--		--
1.23977	0.30197		--		--		--		--
1.24176	0.34814		--		--		--		--
1.24375	0.39107		--		--		--		--
1.24574	0.43013		--		--		--		--
1.24773	0.46254		--		--		--		--
1.24972	0.48754		--		--		--		--
1.25171	0.50479		--		--		--		--
1.2537	0.51444		--		--		--		--
1.25569	0.51709		--		--		--		--
1.25768	0.51383		--		--		--		--
1.25967	0.50612		--		--		--		--
1.26166	0.49577		--		--		--		--
1.26365	0.48481		--		--		--		--
1.26564	0.4754		--		--		--		--
1.26763	0.46968		--		--		--		--
1.26962	0.46971		--		--		--		--
1.27161	0.47728		--		--		--		--
1.2736	0.49384		--		--		--		--
1.27559	0.5204		--		--		--		--
1.27758	0.55748		--		--		--		--
1.27957	0.60502		--		--		--		--
1.28156	0.66241		--		--		--		--
1.28355	0.72851		--		--		--		--
1.28554	0.80164		--		--		--		--
1.28753	0.87973		--		--		--		--
1.28952	0.96035		--		--		--		--
1.29151	1.04089		--		--		--		--
1.2935	1.11862		--		--		--		--
1.29549	1.19091		--		--		--		--
1.29748	1.25526		--		--		--		--
1.29947	1.30954		--		--		--		--
1.30146	1.352		--		--		--		--
1.30345	1.38144		--		--		--		--
1.30544	1.39719		--		--		--		--
1.30743	1.39923		--		--		--		--
1.30942	1.38813		--		--		--		--
1.31141	1.36503		--		--		--		--
1.3134	1.3316		--		--		--		--
1.31539	1.28994		--		--		--		--
1.31738	1.24245		--		--		--		--
1.31937	1.19175		--		--		--		--
1.32136	1.1405		--		--		--		--
1.32335	1.09129		--		--		--		--
1.32534	1.04649		--		--		--		--
1.32733	1.0073		--		--		--		--
1.32932	0.97301		--		--		--		--
1.33131	0.94792		--		--		--		--
1.3333	0.9326		--		--		--		--
1.33529	0.92704		--		--		--		--
1.33728	0.93072		--		--		--		--
1.33927	0.94261		--		--		--		--
1.34126	0.96125		--		--		--		--
1.34325	0.98488		--		--		--		--
1.34524	1.01154		--		--		--		--
1.34723	1.03916		--		--		--		--
1.34922	1.06578		--		--		--		--
1.35121	1.08958		--		--		--		--
1.3532	1.10905		--		--		--		--
1.35519	1.12311		--		--		--		--
1.35718	1.1311		--		--		--		--
1.35917	1.13291		--		--		--		--
1.36116	1.12895		--		--		--		--
1.36315	1.12013		--		--		--		--
1.36514	1.10785		--		--		--		--
1.36713	1.09386		--		--		--		--
1.36912	1.0802		--		--		--		--
1.37111	1.06909		--		--		--		--
1.3731	1.06275		--		--		--		--
1.37509	1.0633		--		--		--		--
1.37708	1.07262		--		--		--		--
1.37907	1.09221		--		--		--		--
1.38106	1.12311		--		--		--		--
1.38305	1.16581		--		--		--		--
1.38504	1.2202		--		--		--		--
1.38703	1.28556		--		--		--		--
1.38902	1.36055		--		--		--		--
1.39101	1.4433		--		--		--		--
1.393	1.53148		--		--		--		--
1.39499	1.62238		--		--		--		--
1.39698	1.71308		--		--		--		--
1.39897	1.80057		--		--		--		--
1.40096	1.88193		--		--		--		--
1.40295	1.95444		--		--		--		--
1.40494	2.01574		--		--		--		--
1.40693	2.06398		--		--		--		--
1.40892	2.09786		--		--		--		--
1.41091	2.11677		--		--		--		--
1.4129	2.12076		--		--		--		--
1.41489	2.11057		--		--		--		--
1.41688	2.0876		--		--		--		--
1.41887	2.05383		--		--		--		--
1.42086	2.0121		--		--		--		--
1.42285	1.96552		--		--		--		--
1.42484	1.91636		--		--		--		--
1.42683	1.86765		--		--		--		--
1.42882	1.82231		--		--		--		--
1.43081	1.78296		--		--		--		--
1.4328	1.75182		--		--		--		--
1.43479	1.73055		--		--		--		--
1.43678	1.72022		--		--		--		--
1.43877	1.72117		--		--		--		--
1.44076	1.73307		--		--		--		--
1.44275	1.75489		--		--		--		--
1.44474	1.78496		--		--		--		--
1.44673	1.82107		--		--		--		--
1.44872	1.86059		--		--		--		--
1.45071	1.90061		--		--		--		--
1.4527	1.93807		--		--		--		--
1.45469	1.96998		--		--		--		--
1.45668	1.99353		--		--		--		--
1.45867	2.00629		--		--		--		--
1.46066	2.00632		--		--		--		--
1.46265	1.99229		--		--		--		--
1.46464	1.96355		--		--		--		--
1.46663	1.92022		--		--		--		--
1.46862	1.86314		--		--		--		--
1.47061	1.79385		--		--		--		--
1.4726	1.71457		--		--		--		--
1.47459	1.62803		--		--		--		--
1.47658	1.5374		--		--		--		--
1.47857	1.44611		--		--		--		--
1.48056	1.35766		--		--		--		--
1.48255	1.2755		--		--		--		--
1.48454	1.20285		--		--		--		--
1.48653	1.1425		--		--		--		--
1.48852	1.09674		--		--		--		--
1.49051	1.06718		--		--		--		--
1.4925	1.05474		--		--		--		--
1.49449	1.05955		--		--		--		--
1.49648	1.08098		--		--		--		--
1.49847	1.11766		--		--		--		--
1.50046	1.16756		--		--		--		--
1.50245	1.22805		--		--		--		--
1.50444	1.29608		--		--		--		--
1.50643	1.36828		--		--		--		--
1.50842	1.44118		--		--		--		--
1.51041	1.51128		--		--		--		--
1.5124	1.57531		--		--		--		--
1.51439	1.63031		--		--		--		--
1.51638	1.67381		--		--		--		--
1.51837	1.70388		--		--		--		--
1.52036	1.71928		--		--		--		--
1.52235	1.71942		--		--		--		--
1.52434	1.70446		--		--		--		--
1.52633	1.67521		--		--		--		--
1.52832	1.63313		--		--		--		--
1.53031	1.58021		--		--		--		--
1.5323	1.51886		--		--		--		--
1.53429	1.45183		--		--		--		--
1.53628	1.38201		--		--		--		--
1.53827	1.31234		--		--		--		--
1.54026	1.24563		--		--		--		--
1.54225	1.18445		--		--		--		--
1.54424	1.13101		--		--		--		--
1.54623	1.08707		--		--		--		--
1.54822	1.05387		--		--		--		--
1.55021	1.03206		--		--		--		--
1.5522	1.02173		--		--		--		--
1.55419	1.02238		--		--		--		--
1.55618	1.033		--		--		--		--
1.55817	1.05211		--		--		--		--
1.56016	1.07785		--		--		--		--
1.56215	1.10807		--		--		--		--
1.56414	1.14045		--		--		--		--
1.56613	1.17265		--		--		--		--
1.56812	1.20233		--		--		--		--
1.57011	1.22737		--		--		--		--
1.5721	1.24587		--		--		--		--
1.57409	1.2563		--		--		--		--
1.57608	1.25752		--		--		--		--
1.57807	1.24883		--		--		--		--
1.58006	1.23001		--		--		--		--
1.58205	1.20128		--		--		--		--
1.58404	1.16305		--		--		--		--
1.58603	1.11582		--		--		--		--
1.58802	1.06182		--		--		--		--
1.59001	1.00274		--		--		--		--
1.592	0.94043		--		--		--		--
1.59399	0.87686		--		--		--		--
1.59598	0.81402		--		--		--		--
1.59797	0.75382		--		--		--		--
1.59996	0.69805		--		--		--		--
1.60195	0.64827		--		--		--		--
1.60394	0.60577		--		--		--		--
1.60593	0.57153		--		--		--		--
1.60792	0.54619		--		--		--		--
1.60991	0.53005		--		--		--		--
1.6119	0.523		--		--		--		--
1.61389	0.52464		--		--		--		--
1.61588	0.53422		--		--		--		--
1.61787	0.5507		--		--		--		--
1.61986	0.57282		--		--		--		--
1.62185	0.59911		--		--		--		--
1.62384	0.62799		--		--		--		--
1.62583	0.6578		--		--		--		--
1.62782	0.68686		--		--		--		--
1.62981	0.71355		--		--		--		--
1.6318	0.73635		--		--		--		--
1.63379	0.75391		--		--		--		--
1.63578	0.76504		--		--		--		--
1.63777	0.76884		--		--		--		--
1.63976	0.76465		--		--		--		--
1.64175	0.75211		--		--		--		--
1.64374	0.73119		--		--		--		--
1.64573	0.70213		--		--		--		--
1.64772	0.66552		--		--		--		--
1.64971	0.62221		--		--		--		--
1.6517	0.57333		--		--		--		--
1.65369	0.52025		--		--		--		--
1.65568	0.46453		--		--		--		--
1.65767	0.40787		--		--		--		--
1.65966	0.35205		--		--		--		--
1.66165	0.29889		--		--		--		--
1.66364	0.25017		--		--		--		--
1.66563	0.20758		--		--		--		--
1.66762	0.17263		--		--		--		--
1.66961	0.1466		--		--		--		--
1.6716	0.1305		--		--		--		--
1.67359	0.12501		--		--		--		--
1.67558	0.13043		--		--		--		--
1.67757	0.14669		--		--		--		--
1.67956	0.17328		--		--		--		--
1.68155	0.20932		--		--		--		--
1.68354	0.25353		--		--		--		--
1.68553	0.30429		--		--		--		--
1.68752	0.3597		--		--		--		--
1.68951	0.41761		--		--		--		--
1.6915	0.47573		--		--		--		--
1.69349	0.53172		--		--		--		--
1.69548	0.58325		--		--		--		--
1.69747	0.62813		--		--		--		--
1.69946	0.66441		--		--		--		--
1.70145	0.69044		--		--		--		--
1.70344	0.70496		--		--		--		--
1.70543	0.70716		--		--		--		--
1.70742	0.69676		--		--		--		--
1.70941	0.67398		--		--		--		--
1.7114	0.63959		--		--		--		--
1.71339	0.59485		--		--		--		--
1.71538	0.54152		--		--		--		--
1.71737	0.48173		--		--		--		--
1.71936	0.41792		--		--		--		--
1.72135	0.35274		--		--		--		--
1.72334	0.28893		--		--		--		--
1.72533	0.22919		--		--		--		--
1.72732	0.17606		--		--		--		--
1.72931	0.13179		--		--		--		--
1.7313	0.09823		--		--		--		--
1.73329	0.07673		--		--		--		--
1.73528	0.06809		--		--		--		--
1.73727	0.07248		--		--		--		--
1.73926	0.08941		--		--		--		--
1.74125	0.11778		--		--		--		--
1.74324	0.15587		--		--		--		--
1.74523	0.20146		--		--		--		--
1.74722	0.25187		--		--		--		--
1.74921	0.30411		--		--		--		--
1.7512	0.35501		--		--		--		--
1.75319	0.40137		--		--		--		--
1.75518	0.44008		--		--		--		--
1.75717	0.46968		--		--		--		--
1.75916	0.48653		--		--		--		--
1.76115	0.48859		--		--		--		--
1.76314	0.47456		--		--		--		--
1.76513	0.44389		--		--		--		--
1.76712	0.39673		--		--		--		--
1.76911	0.33399		--		--		--		--
1.7711	0.25732		--		--		--		--
1.77309	0.169		--		--		--		--
1.77508	0.0719		--		--		--		--
1.77707	-0.03069		--		--		--		--
1.77906	-0.13515		--		--		--		--
1.78105	-0.23771		--		--		--		--
1.78304	-0.33465		--		--		--		--
1.78503	-0.4224		--		--		--		--
1.78702	-0.49774		--		--		--		--
1.78901	-0.55793		--		--		--		--
1.791	-0.60084		--		--		--		--
1.79299	-0.62503		--		--		--		--
1.79498	-0.62981		--		--		--		--
1.79697	-0.61529		--		--		--		--
1.79896	-0.58234		--		--		--		--
1.80095	-0.53258		--		--		--		--
1.80294	-0.46827		--		--		--		--
1.80493	-0.39224		--		--		--		--
1.80692	-0.30771		--		--		--		--
1.80891	-0.21822		--		--		--		--
1.8109	-0.1274		--		--		--		--
1.81289	-0.03885		--		--		--		--
1.81488	0.04402		--		--		--		--
1.81687	0.1186		--		--		--		--
1.81886	0.1826		--		--		--		--
1.82085	0.23315		--		--		--		--
1.82284	0.26881		--		--		--		--
1.82483	0.2888		--		--		--		--
1.82682	0.29303		--		--		--		--
1.82881	0.28205		--		--		--		--
1.8308	0.25701		--		--		--		--
1.83279	0.21958		--		--		--		--
1.83478	0.17185		--		--		--		--
1.83677	0.11623		--		--		--		--
1.83876	0.05529		--		--		--		--
1.84075	-0.00831		--		--		--		--
1.84274	-0.07202		--		--		--		--
1.84473	-0.13345		--		--		--		--
1.84672	-0.19049		--		--		--		--
1.84871	-0.2414		--		--		--		--
1.8507	-0.28486		--		--		--		--
1.85269	-0.32001		--		--		--		--
1.85468	-0.34643		--		--		--		--
1.85667	-0.36418		--		--		--		--
1.85866	-0.37369		--		--		--		--
1.86065	-0.37578		--		--		--		--
1.86264	-0.37152		--		--		--		--
1.86463	-0.3622		--		--		--		--
1.86662	-0.34921		--		--		--		--
1.86861	-0.33398		--		--		--		--
1.8706	-0.31787		--		--		--		--
1.87259	-0.30214		--		--		--		--
1.87458	-0.28784		--		--		--		--
1.87657	-0.27581		--		--		--		--
1.87856	-0.26664		--		--		--		--
1.88055	-0.26065		--		--		--		--
1.88254	-0.25791		--		--		--		--
1.88453	-0.25828		--		--		--		--
1.88652	-0.26143		--		--		--		--
1.88851	-0.26689		--		--		--		--
1.8905	-0.27413		--		--		--		--
1.89249	-0.28257		--		--		--		--
1.89448	-0.29169		--		--		--		--
1.89647	-0.30102		--		--		--		--
1.89846	-0.31025		--		--		--		--
1.90045	-0.31921		--		--		--		--
1.90244	-0.32789		--		--		--		--
1.90443	-0.33645		--		--		--		--
1.90642	-0.34523		--		--		--		--
1.90841	-0.35467		--		--		--		--
1.9104	-0.36532		--		--		--		--
1.91239	-0.37777		--		--		--		--
1.91438	-0.3926		--		--		--		--
1.91637	-0.41034		--		--		--		--
1.91836	-0.43139		--		--		--		--
1.92035	-0.45601		--		--		--		--
1.92234	-0.48423		--		--		--		--
1.92433	-0.51589		--		--		--		--
1.92632	-0.55058		--		--		--		--
1.92831	-0.58765		--		--		--		--
1.9303	-0.62625		--		--		--		--
1.93229	-0.66533		--		--		--		--
1.93428	-0.70373		--		--		--		--
1.93627	-0.7402		--		--		--		--
1.93826	-0.7735		--		--		--		--
1.94025	-0.80242		--		--		--		--
1.94224	-0.82592		--		--		--		--
1.94423	-0.84314		--		--		--		--
1.94622	-0.85348		--		--		--		--
1.94821	-0.85666		--		--		--		--
1.9502	-0.85273		--		--		--		--
1.95219	-0.84212		--		--		--		--
1.95418	-0.82559		--		--		--		--
1.95617	-0.80428		--		--		--		--
1.95816	-0.77959		--		--		--		--
1.96015	-0.75319		--		--		--		--
1.96214	-0.72692		--		--		--		--
1.96413	-0.70274		--		--		--		--
1.96612	-0.68258		--		--		--		--
1.96811	-0.66833		--		--		--		--
1.9701	-0.6617		--		--		--		--
1.97209	-0.66412		--		--		--		--
1.97408	-0.67673		--		--		--		--
1.97607	-0.70027		--		--		--		--
1.97806	-0.73502		--		--		--		--
1.98005	-0.78153		--		--		--		--
1.98204	-0.83867		--		--		--		--
1.98403	-0.90515		--		--		--		--
1.98602	-0.97947		--		--		--		--
1.98801	-1.05975		--		--		--		--
1.99	-1.1438		--		--		--		--
1.99199	-1.2292		--		--		--		--
1.99398	-1.31341		--		--		--		--
1.99597	-1.39383		--		--		--		--
1.99796	-1.4679		--		--		--		--
1.99995	-1.53322		--		--		--		--
2.00194	-1.58761		--		--		--		--
2.00393	-1.62919		--		--		--		--
2.00592	-1.65672		--		--		--		--
2.00791	-1.67185		--		--		--		--
2.0099	-1.6709		--		--		--		--
2.01189	-1.65364		--		--		--		--
2.01388	-1.62035		--		--		--		--
2.01587	-1.5717		--		--		--		--
2.01786	-1.50879		--		--		--		--
2.01985	-1.43309		--		--		--		--
2.02184	-1.34635		--		--		--		--
2.02383	-1.25058		--		--		--		--
2.02582	-1.14795		--		--		--		--
2.02781	-1.04074		--		--		--		--
2.0298	-0.93125		--		--		--		--
2.03179	-0.82176		--		--		--		--
2.03378	-0.71446		--		--		--		--
2.03577	-0.61136		--		--		--		--
2.03776	-0.51429		--		--		--		--
2.03975	-0.42484		--		--		--		--
2.04174	-0.34433		--		--		--		--
2.04373	-0.27378		--		--		--		--
2.04572	-0.21393		--		--		--		--
2.04771	-0.16519		--		--		--		--
2.0497	-0.12771		--		--		--		--
2.05169	-0.10131		--		--		--		--
2.05368	-0.08555		--		--		--		--
2.05567	-0.07976		--		--		--		--
2.05766	-0.08303		--		--		--		--
2.05965	-0.09427		--		--		--		--
2.06164	-0.11221		--		--		--		--
2.06363	-0.13659		--		--		--		--
2.06562	-0.1654		--		--		--		--
2.06761	-0.19657		--		--		--		--
2.0696	-0.22857		--		--		--		--
2.07159	-0.25992		--		--		--		--
2.07358	-0.28919		--		--		--		--
2.07557	-0.31507		--		--		--		--
2.07756	-0.3364		--		--		--		--
2.07955	-0.3522		--		--		--		--
2.08154	-0.36168		--		--		--		--
2.08353	-0.36429		--		--		--		--
2.08552	-0.35975		--		--		--		--
2.08751	-0.34802		--		--		--		--
2.0895	-0.32934		--		--		--		--
2.09149	-0.30421		--		--		--		--
2.09348	-0.27338		--		--		--		--
2.09547	-0.23783		--		--		--		--
2.09746	-0.19875		--		--		--		--
2.09945	-0.15748		--		--		--		--
2.10144	-0.11547		--		--		--		--
2.10343	-0.07422		--		--		--		--
2.10542	-0.03527		--		--		--		--
2.10741	-5.68994e-05		--		--		--		--
2.1094	0.03006		--		--		--		--
2.11139	0.0539		--		--		--		--
2.11338	0.0705		--		--		--		--
2.11537	0.07917		--		--		--		--
2.11736	0.0795		--		--		--		--
2.11935	0.07141		--		--		--		--
2.12134	0.05511		--		--		--		--
2.12333	0.03117		--		--		--		--
2.12532	0.000439511		--		--		--		--
2.12731	-0.03598		--		--		--		--
2.1293	-0.07674		--		--		--		--
2.13129	-0.12034		--		--		--		--
2.13328	-0.16519		--		--		--		--
2.13527	-0.20964		--		--		--		--
2.13726	-0.25209		--		--		--		--
2.13925	-0.29105		--		--		--		--
2.14124	-0.3252		--		--		--		--
2.14323	-0.35345		--		--		--		--
2.14522	-0.37497		--		--		--		--
2.14721	-0.38927		--		--		--		--
2.1492	-0.39616		--		--		--		--
2.15119	-0.39581		--		--		--		--
2.15318	-0.3887		--		--		--		--
2.15517	-0.37559		--		--		--		--
2.15716	-0.35751		--		--		--		--
2.15915	-0.33569		--		--		--		--
2.16114	-0.31148		--		--		--		--
2.16313	-0.28631		--		--		--		--
2.16512	-0.26159		--		--		--		--
2.16711	-0.23865		--		--		--		--
2.1691	-0.21868		--		--		--		--
2.17109	-0.20266		--		--		--		--
2.17308	-0.1913		--		--		--		--
2.17507	-0.18504		--		--		--		--
2.17706	-0.18399		--		--		--		--
2.17905	-0.18795		--		--		--		--
2.18104	-0.1964		--		--		--		--
2.18303	-0.20855		--		--		--		--
2.18502	-0.22339		--		--		--		--
2.18701	-0.2397		--		--		--		--
2.189	-0.25615		--		--		--		--
2.19099	-0.27137		--		--		--		--
2.19298	-0.28399		--		--		--		--
2.19497	-0.29276		--		--		--		--
2.19696	-0.29654		--		--		--		--
2.19895	-0.29446		--		--		--		--
2.20094	-0.28585		--		--		--		--
2.20293	-0.27037		--		--		--		--
2.20492	-0.24797		--		--		--		--
2.20691	-0.21892		--		--		--		--
2.2089	-0.18377		--		--		--		--
2.21089	-0.14334		--		--		--		--
2.21288	-0.09696		--		--		--		--
2.21487	-0.04738		--		--		--		--
2.21686	0.00389		--		--		--		--
2.21885	0.05548		--		--		--		--
2.22084	0.10605		--		--		--		--
2.22283	0.15434		--		--		--		--
2.22482	0.19924		--		--		--		--
2.22681	0.23983		--		--		--		--
2.2288	0.27542		--		--		--		--
2.23079	0.30561		--		--		--		--
2.23278	0.33024		--		--		--		--
2.23477	0.34946		--		--		--		--
2.23676	0.36364		--		--		--		--
2.23875	0.37341		--		--		--		--
2.24074	0.37959		--		--		--		--
2.24273	0.38313		--		--		--		--
2.24472	0.38507		--		--		--		--
2.24671	0.38649		--		--		--		--
2.2487	0.38845		--		--		--		--
2.25069	0.39193		--		--		--		--
2.25268	0.39777		--		--		--		--
2.25467	0.40666		--		--		--		--
2.25666	0.41911		--		--		--		--
2.25865	0.43538		--		--		--		--
2.26064	0.45556		--		--		--		--
2.26263	0.47949		--		--		--		--
2.26462	0.50683		--		--		--		--
2.26661	0.53708		--		--		--		--
2.2686	0.5696		--		--		--		--
2.27059	0.60366		--		--		--		--
2.27258	0.63849		--		--		--		--
2.27457	0.67332		--		--		--		--
2.27656	0.70741		--		--		--		--
2.27855	0.74011		--		--		--		--
2.28054	0.77088		--		--		--		--
2.28253	0.79932		--		--		--		--
2.28452	0.8252		--		--		--		--
2.28651	0.84842		--		--		--		--
2.2885	0.86904		--		--		--		--
2.29049	0.88729		--		--		--		--
2.29248	0.90349		--		--		--		--
2.29447	0.91805		--		--		--		--
2.29646	0.93147		--		--		--		--
2.29845	0.94423		--		--		--		--
2.30044	0.95682		--		--		--		--
2.30243	0.96967		--		--		--		--
2.30442	0.98312		--		--		--		--
2.30641	0.99742		--		--		--		--
2.3084	1.01267		--		--		--		--
2.31039	1.02883		--		--		--		--
2.31238	1.04573		--		--		--		--
2.31437	1.06306		--		--		--		--
2.31636	1.08037		--		--		--		--
2.31835	1.09712		--		--		--		--
2.32034	1.11269		--		--		--		--
2.32233	1.12642		--		--		--		--
2.32432	1.13764		--		--		--		--
2.32631	1.1457		--		--		--		--
2.3283	1.15004		--		--		--		--
2.33029	1.15016		--		--		--		--
2.33228	1.14571		--		--		--		--
2.33427	1.13647		--		--		--		--
2.33626	1.12242		--		--		--		--
2.33825	1.10366		--		--		--		--
2.34024	1.08051		--		--		--		--
2.34223	1.05345		--		--		--		--
2.34422	1.02309		--		--		--		--
2.34621	0.99022		--		--		--		--
2.3482	0.95572		--		--		--		--
2.35019	0.92057		--		--		--		--
2.35218	0.88581		--		--		--		--
2.35417	0.85249		--		--		--		--
2.35616	0.82167		--		--		--		--
2.35815	0.79439		--		--		--		--
2.36014	0.7716		--		--		--		--
2.36213	0.7542		--		--		--		--
2.36412	0.74296		--		--		--		--
2.36611	0.73853		--		--		--		--
2.3681	0.74143		--		--		--		--
2.37009	0.75206		--		--		--		--
2.37208	0.77063		--		--		--		--
2.37407	0.79724		--		--		--		--
2.37606	0.83181		--		--		--		--
2.37805	0.87414		--		--		--		--
2.38004	0.9239		--		--		--		--
2.38203	0.98059		--		--		--		--
2.38402	1.04363		--		--		--		--
2.38601	1.1123		--		--		--		--
2.388	1.1858		--		--		--		--
2.38999	1.26321		--		--		--		--
2.39198	1.34355		--		--		--		--
2.39397	1.42576		--		--		--		--
2.39596	1.50873		--		--		--		--
2.39795	1.59132		--		--		--		--
2.39994	1.67236		--		--		--		--
2.40193	1.75067		--		--		--		--
2.40392	1.8251		--		--		--		--
2.40591	1.89455		--		--		--		--
2.4079	1.95797		--		--		--		--
2.40989	2.0144		--		--		--		--
2.41188	2.06301		--		--		--		--
2.41387	2.1031		--		--		--		--
2.41586	2.13411		--		--		--		--
2.41785	2.15568		--		--		--		--
2.41984	2.16763		--		--		--		--
2.42183	2.17		--		--		--		--
2.42382	2.16301		--		--		--		--
2.42581	2.14711		--		--		--		--
2.4278	2.12293		--		--		--		--
2.42979	2.09129		--		--		--		--
2.43178	2.05316		--		--		--		--
2.43377	2.00966		--		--		--		--
2.43576	1.96198		--		--		--		--
2.43775	1.9114		--		--		--		--
2.43974	1.85922		--		--		--		--
2.44173	1.80671		--		--		--		--
2.44372	1.75509		--		--		--		--
2.44571	1.70548		--		--		--		--
2.4477	1.65888		--		--		--		--
2.44969	1.61611		--		--		--		--
2.45168	1.57783		--		--		--		--
2.45367	1.54448		--		--		--		--
2.45566	1.51632		--		--		--		--
2.45765	1.49337		--		--		--		--
2.45964	1.47549		--		--		--		--
2.46163	1.46234		--		--		--		--
2.46362	1.45428		--		--		--		--
2.46561	1.4505		--		--		--		--
2.4676	1.44962		--		--		--		--
2.46959	1.45086		--		--		--		--
2.47158	1.45342		--		--		--		--
2.47357	1.45651		--		--		--		--
2.47556	1.4594		--		--		--		--
2.47755	1.4609		--		--		--		--
2.47954	1.46077		--		--		--		--
2.48153	1.45874		--		--		--		--
2.48352	1.45449		--		--		--		--
2.48551	1.44782		--		--		--		--
2.4875	1.43867		--		--		--		--
2.48949	1.42707		--		--		--		--
2.49148	1.41316		--		--		--		--
2.49347	1.39718		--		--		--		--
2.49546	1.3794		--		--		--		--
2.49745	1.36014		--		--		--		--
2.49944	1.33974		--		--		--		--
2.50143	1.3185		--		--		--		--
2.50342	1.29672		--		--		--		--
2.50541	1.27462		--		--		--		--
2.5074	1.25239		--		--		--		--
2.50939	1.23012		--		--		--		--
2.51138	1.20787		--		--		--		--
2.51337	1.1856		--		--		--		--
2.51536	1.16324		--		--		--		--
2.51735	1.14066		--		--		--		--
2.51934	1.11772		--		--		--		--
2.52133	1.09425		--		--		--		--
2.52332	1.07013		--		--		--		--
2.52531	1.04521		--		--		--		--
2.5273	1.01944		--		--		--		--
2.52929	0.99278		--		--		--		--
2.53128	0.96531		--		--		--		--
2.53327	0.93712		--		--		--		--
2.53526	0.90843		--		--		--		--
2.53725	0.8795		--		--		--		--
2.53924	0.85065		--		--		--		--
2.54123	0.82227		--		--		--		--
2.54322	0.79475		--		--		--		--
2.54521	0.76854		--		--		--		--
2.5472	0.74403		--		--		--		--
2.54919	0.72165		--		--		--		--
2.55118	0.70173		--		--		--		--
2.55317	0.68459		--		--		--		--
2.55516	0.67044		--		--		--		--
2.55715	0.65945		--		--		--		--
2.55914	0.65167		--		--		--		--
2.56113	0.64708		--		--		--		--
2.56312	0.64557		--		--		--		--
2.56511	0.64697		--		--		--		--
2.5671	0.65103		--		--		--		--
2.56909	0.65743		--		--		--		--
2.57108	0.66586		--		--		--		--
2.57307	0.67593		--		--		--		--
2.57506	0.68728		--		--		--		--
2.57705	0.69956		--		--		--		--
2.57904	0.71241		--		--		--		--
2.58103	0.72552		--		--		--		--
2.58302	0.73861		--		--		--		--
2.58501	0.75145		--		--		--		--
2.587	0.76383		--		--		--		--
2.58899	0.77559		--		--		--		--
2.59098	0.7866		--		--		--		--
2.59297	0.79676		--		--		--		--
2.59496	0.80598		--		--		--		--
2.59695	0.81417		--		--		--		--
2.59894	0.82124		--		--		--		--
2.60093	0.82711		--		--		--		--
2.60292	0.83167		--		--		--		--
2.60491	0.83478		--		--		--		--
2.6069	0.83632		--		--		--		--
2.60889	0.83611		--		--		--		--
2.61088	0.83399		--		--		--		--
2.61287	0.82979		--		--		--		--
2.61486	0.82336		--		--		--		--
2.61685	0.81454		--		--		--		--
2.61884	0.80322		--		--		--		--
2.62083	0.78934		--		--		--		--
2.62282	0.77287		--		--		--		--
2.62481	0.75385		--		--		--		--
2.6268	0.73238		--		--		--		--
2.62879	0.70863		--		--		--		--
2.63078	0.68282		--		--		--		--
2.63277	0.65524		--		--		--		--
2.63476	0.62622		--		--		--		--
2.63675	0.59611		--		--		--		--
2.63874	0.5653		--		--		--		--
2.64073	0.53418		--		--		--		--
2.64272	0.50311		--		--		--		--
2.64471	0.47244		--		--		--		--
2.6467	0.44245		--		--		--		--
2.64869	0.4134		--		--		--		--
2.65068	0.38544		--		--		--		--
2.65267	0.35869		--		--		--		--
2.65466	0.33318		--		--		--		--
2.65665	0.30887		--		--		--		--
2.65864	0.2857		--		--		--		--
2.66063	0.26353		--		--		--		--
2.66262	0.24223		--		--		--		--
2.66461	0.22163		--		--		--		--
2.6666	0.20161		--		--		--		--
2.66859	0.18206		--		--		--		--
2.67058	0.16295		--		--		--		--
2.67257	0.14428		--		--		--		--
2.67456	0.12616		--		--		--		--
2.67655	0.10876		--		--		--		--
2.67854	0.09235		--		--		--		--
2.68053	0.07726		--		--		--		--
2.68252	0.06387		--		--		--		--
2.68451	0.05264		--		--		--		--
2.6865	0.044		--		--		--		--
2.68849	0.0384		--		--		--		--
2.69048	0.03624		--		--		--		--
2.69247	0.03786		--		--		--		--
2.69446	0.04351		--		--		--		--
2.69645	0.05328		--		--		--		--
2.69844	0.06718		--		--		--		--
2.70043	0.08501		--		--		--		--
2.70242	0.10645		--		--		--		--
2.70441	0.131		--		--		--		--
2.7064	0.15804		--		--		--		--
2.70839	0.1868		--		--		--		--
2.71038	0.21643		--		--		--		--
2.71237	0.24602		--		--		--		--
2.71436	0.27462		--		--		--		--
2.71635	0.30133		--		--		--		--
2.71834	0.32528		--		--		--		--
2.72033	0.34573		--		--		--		--
2.72232	0.36207		--		--		--		--
2.72431	0.37385		--		--		--		--
2.7263	0.38085		--		--		--		--
2.72829	0.38302		--		--		--		--
2.73028	0.38055		--		--		--		--
2.73227	0.37381		--		--		--		--
2.73426	0.36336		--		--		--		--
2.73625	0.34991		--		--		--		--
2.73824	0.33429		--		--		--		--
2.74023	0.31739		--		--		--		--
2.74222	0.3001		--		--		--		--
2.74421	0.28331		--		--		--		--
2.7462	0.26779		--		--		--		--
2.74819	0.25419		--		--		--		--
2.75018	0.24299		--		--		--		--
2.75217	0.23446		--		--		--		--
2.75416	0.22866		--		--		--		--
2.75615	0.2254		--		--		--		--
2.75814	0.22427		--		--		--		--
2.76013	0.22469		--		--		--		--
2.76212	0.22587		--		--		--		--
2.76411	0.22692		--		--		--		--
2.7661	0.22687		--		--		--		--
2.76809	0.22474		--		--		--		--
2.77008	0.2196		--		--		--		--
2.77207	0.21061		--		--		--		--
2.77406	0.19751		--		--		--		--
2.77605	0.18088		--		--		--		--
2.77804	0.15912		--		--		--		--
2.78003	0.13232		--		--		--		--
2.78202	0.10086		--		--		--		--
2.78401	0.0654		--		--		--		--
2.786	0.02686		--		--		--		--
2.78799	-0.01362		--		--		--		--
2.78998	-0.05473		--		--		--		--
2.79197	-0.09504		--		--		--		--
2.79396	-0.13311		--		--		--		--
2.79595	-0.16752		--		--		--		--
2.79794	-0.19698		--		--		--		--
2.79993	-0.2204		--		--		--		--
2.80192	-0.23694		--		--		--		--
2.80391	-0.24606		--		--		--		--
2.8059	-0.24759		--		--		--		--
2.80789	-0.24172		--		--		--		--
2.80988	-0.22902		--		--		--		--
2.81187	-0.21039		--		--		--		--
2.81386	-0.18708		--		--		--		--
2.81585	-0.16058		--		--		--		--
2.81784	-0.13256		--		--		--		--
2.81983	-0.10482		--		--		--		--
2.82182	-0.07916		--		--		--		--
2.82381	-0.05729		--		--		--		--
2.8258	-0.04077		--		--		--		--
2.82779	-0.03089		--		--		--		--
2.82978	-0.0286		--		--		--		--
2.83177	-0.0345		--		--		--		--
2.83376	-0.04873		--		--		--		--
2.83575	-0.071		--		--		--		--
2.83774	-0.10062		--		--		--		--
2.83973	-0.13645		--		--		--		--
2.84172	-0.17706		--		--		--		--
2.84371	-0.22071		--		--		--		--
2.8457	-0.26551		--		--		--		--
2.84769	-0.30948		--		--		--		--
2.84968	-0.35067		--		--		--		--
2.85167	-0.3873		--		--		--		--
2.85366	-0.41782		--		--		--		--
2.85565	-0.441		--		--		--		--
2.85764	-0.45608		--		--		--		--
2.85963	-0.46273		--		--		--		--
2.86162	-0.46114		--		--		--		--
2.86361	-0.45204		--		--		--		--
2.8656	-0.43661		--		--		--		--
2.86759	-0.41649		--		--		--		--
2.86958	-0.39367		--		--		--		--
2.87157	-0.37041		--		--		--		--
2.87356	-0.34911		--		--		--		--
2.87555	-0.3322		--		--		--		--
2.87754	-0.32199		--		--		--		--
2.87953	-0.32055		--		--		--		--
2.88152	-0.32958		--		--		--		--
2.88351	-0.35029		--		--		--		--
2.8855	-0.38337		--		--		--		--
2.88749	-0.42885		--		--		--		--
2.88948	-0.48612		--		--		--		--
2.89147	-0.55394		--		--		--		--
2.89346	-0.63045		--		--		--		--
2.89545	-0.71324		--		--		--		--
2.89744	-0.79948		--		--		--		--
2.89943	-0.88599		--		--		--		--
2.90142	-0.96943		--		--		--		--
2.90341	-1.04646		--		--		--		--
2.9054	-1.11384		--		--		--		--
2.90739	-1.16867		--		--		--		--
2.90938	-1.20846		--		--		--		--
2.91137	-1.23134		--		--		--		--
2.91336	-1.23609		--		--		--		--
2.91535	-1.22226		--		--		--		--
2.91734	-1.1902		--		--		--		--
2.91933	-1.14105		--		--		--		--
2.92132	-1.07674		--		--		--		--
2.92331	-0.99985		--		--		--		--
2.9253	-0.91356		--		--		--		--
2.92729	-0.82152		--		--		--		--
2.92928	-0.72764		--		--		--		--
2.93127	-0.63595		--		--		--		--
2.93326	-0.55043		--		--		--		--
2.93525	-0.4748		--		--		--		--
2.93724	-0.41236		--		--		--		--
2.93923	-0.36586		--		--		--		--
2.94122	-0.33737		--		--		--		--
2.94321	-0.32814		--		--		--		--
2.9452	-0.33864		--		--		--		--
2.94719	-0.36843		--		--		--		--
2.94918	-0.41628		--		--		--		--
2.95117	-0.4802		--		--		--		--
2.95316	-0.55751		--		--		--		--
2.95515	-0.64503		--		--		--		--
2.95714	-0.73918		--		--		--		--
2.95913	-0.83619		--		--		--		--
2.96112	-0.93227		--		--		--		--
2.96311	-1.02378		--		--		--		--
2.9651	-1.10744		--		--		--		--
2.96709	-1.18044		--		--		--		--
2.96908	-1.24057		--		--		--		--
2.97107	-1.28637		--		--		--		--
2.97306	-1.31711		--		--		--		--
2.97505	-1.33289		--		--		--		--
2.97704	-1.33458		--		--		--		--
2.97903	-1.32373		--		--		--		--
2.98102	-1.30256		--		--		--		--
2.98301	-1.27375		--		--		--		--
2.985	-1.24035		--		--		--		--
2.98699	-1.20556		--		--		--		--
2.98898	-1.17262		--		--		--		--
2.99097	-1.14455		--		--		--		--
2.99296	-1.12408		--		--		--		--
2.99495	-1.11341		--		--		--		--
2.99694	-1.11448		--		--		--		--
2.99893	-1.13144		--		--		--		--
3.00092	-1.16085		--		--		--		--
3.00291	-1.20136		--		--		--		--
3.0049	-1.25143		--		--		--		--
3.00689	-1.30985		--		--		--		--
3.00888	-1.37394		--		--		--		--
3.01087	-1.44055		--		--		--		--
3.01286	-1.50622		--		--		--		--
3.01485	-1.56731		--		--		--		--
3.01684	-1.62023		--		--		--		--
3.01883	-1.66158		--		--		--		--
3.02082	-1.68833		--		--		--		--
3.02281	-1.69798		--		--		--		--
3.0248	-1.68867		--		--		--		--
3.02679	-1.65926		--		--		--		--
3.02878	-1.60946		--		--		--		--
3.03077	-1.53977		--		--		--		--
3.03276	-1.45152		--		--		--		--
3.03475	-1.34681		--		--		--		--
3.03674	-1.2284		--		--		--		--
3.03873	-1.09964		--		--		--		--
3.04072	-0.96426		--		--		--		--
3.04271	-0.82629		--		--		--		--
3.0447	-0.68982		--		--		--		--
3.04669	-0.55888		--		--		--		--
3.04868	-0.43722		--		--		--		--
3.05067	-0.32824		--		--		--		--
3.05266	-0.23476		--		--		--		--
3.05465	-0.159		--		--		--		--
3.05664	-0.10244		--		--		--		--
3.05863	-0.06581		--		--		--		--
3.06062	-0.0491		--		--		--		--
3.06261	-0.05153		--		--		--		--
3.0646	-0.07164		--		--		--		--
3.06659	-0.1074		--		--		--		--
3.06858	-0.15628		--		--		--		--
3.07057	-0.21537		--		--		--		--
3.07256	-0.28157		--		--		--		--
3.07455	-0.35168		--		--		--		--
3.07654	-0.42256		--		--		--		--
3.07853	-0.49129		--		--		--		--
3.08052	-0.55523		--		--		--		--
3.08251	-0.61216		--		--		--		--
3.0845	-0.66033		--		--		--		--
3.08649	-0.69854		--		--		--		--
3.08848	-0.72611		--		--		--		--
3.09047	-0.74294		--		--		--		--
3.09246	-0.74942		--		--		--		--
3.09445	-0.74641		--		--		--		--
3.09644	-0.73517		--		--		--		--
3.09843	-0.71722		--		--		--		--
3.10042	-0.69434		--		--		--		--
3.10241	-0.66837		--		--		--		--
3.1044	-0.64117		--		--		--		--
3.10639	-0.61451		--		--		--		--
3.10838	-0.58997		--		--		--		--
3.11037	-0.56889		--		--		--		--
3.11236	-0.55232		--		--		--		--
3.11435	-0.54094		--		--		--		--
3.11634	-0.53511		--		--		--		--
3.11833	-0.5348		--		--		--		--
3.12032	-0.53969		--		--		--		--
3.12231	-0.54913		--		--		--		--
3.1243	-0.56224		--		--		--		--
3.12629	-0.57795		--		--		--		--
3.12828	-0.59507		--		--		--		--
3.13027	-0.61235		--		--		--		--
3.13226	-0.62859		--		--		--		--
3.13425	-0.64262		--		--		--		--
3.13624	-0.65346		--		--		--		--
3.13823	-0.66027		--		--		--		--
3.14022	-0.66245		--		--		--		--
3.14221	-0.65966		--		--		--		--
3.1442	-0.65177		--		--		--		--
3.14619	-0.63895		--		--		--		--
3.14818	-0.62156		--		--		--		--
3.15017	-0.6002		--		--		--		--
3.15216	-0.57564		--		--		--		--
3.15415	-0.54877		--		--		--		--
3.15614	-0.5206		--		--		--		--
3.15813	-0.49217		--		--		--		--
3.16012	-0.46452		--		--		--		--
3.16211	-0.43864		--		--		--		--
3.1641	-0.41547		--		--		--		--
3.16609	-0.3958		--		--		--		--
3.16808	-0.38029		--		--		--		--
3.17007	-0.36944		--		--		--		--
3.17206	-0.36356		--		--		--		--
3.17405	-0.36278		--		--		--		--
3.17604	-0.36706		--		--		--		--
3.17803	-0.37617		--		--		--		--
3.18002	-0.3897		--		--		--		--
3.18201	-0.40709		--		--		--		--
3.184	-0.42767		--		--		--		--
3.18599	-0.4506		--		--		--		--
3.18798	-0.475		--		--		--		--
3.18997	-0.49991		--		--		--		--
3.19196	-0.52428		--		--		--		--
3.19395	-0.54702		--		--		--		--
3.19594	-0.56709		--		--		--		--
3.19793	-0.58342		--		--		--		--
3.19992	-0.59502		--		--		--		--
3.20191	-0.60094		--		--		--		--
3.2039	-0.60032		--		--		--		--
3.20589	-0.59243		--		--		--		--
3.20788	-0.57666		--		--		--		--
3.20987	-0.55257		--		--		--		--
3.21186	-0.51988		--		--		--		--
3.21385	-0.47854		--		--		--		--
3.21584	-0.42867		--		--		--		--
3.21783	-0.37065		--		--		--		--
3.21982	-0.30506		--		--		--		--
3.22181	-0.23271		--		--		--		--
3.2238	-0.15466		--		--		--		--
3.22579	-0.07212		--		--		--		--
3.22778	0.01349		--		--		--		--
3.22977	0.10062		--		--		--		--
3.23176	0.18761		--		--		--		--
3.23375	0.27277		--		--		--		--
3.23574	0.35437		--		--		--		--
3.23773	0.43079		--		--		--		--
3.23972	0.50047		--		--		--		--
3.24171	0.56207		--		--		--		--
3.2437	0.61446		--		--		--		--
3.24569	0.65838		--		--		--		--
3.24768	0.69201		--		--		--		--
3.24967	0.71492		--		--		--		--
3.25166	0.7273		--		--		--		--
3.25365	0.72973		--		--		--		--
3.25564	0.72317		--		--		--		--
3.25763	0.70889		--		--		--		--
3.25962	0.68846		--		--		--		--
3.26161	0.66371		--		--		--		--
3.2636	0.63659		--		--		--		--
3.26559	0.6092		--		--		--		--
3.26758	0.58359		--		--		--		--
3.26957	0.56177		--		--		--		--
3.27156	0.54555		--		--		--		--
3.27355	0.53652		--		--		--		--
3.27554	0.53592		--		--		--		--
3.27753	0.54464		--		--		--		--
3.27952	0.56311		--		--		--		--
3.28151	0.59132		--		--		--		--
3.2835	0.62883		--		--		--		--
3.28549	0.67471		--		--		--		--
3.28748	0.72763		--		--		--		--
3.28947	0.78593		--		--		--		--
3.29146	0.84763		--		--		--		--
3.29345	0.91056		--		--		--		--
3.29544	0.97243		--		--		--		--
3.29743	1.03097		--		--		--		--
3.29942	1.08397		--		--		--		--
3.30141	1.12944		--		--		--		--
3.3034	1.16567		--		--		--		--
3.30539	1.19131		--		--		--		--
3.30738	1.20545		--		--		--		--
3.30937	1.20765		--		--		--		--
3.31136	1.19797		--		--		--		--
3.31335	1.17696		--		--		--		--
3.31534	1.14566		--		--		--		--
3.31733	1.10552		--		--		--		--
3.31932	1.05837		--		--		--		--
3.32131	1.00632		--		--		--		--
3.3233	0.95166		--		--		--		--
3.32529	0.89676		--		--		--		--
3.32728	0.844		--		--		--		--
3.32927	0.79559		--		--		--		--
3.33126	0.75354		--		--		--		--
3.33325	0.71951		--		--		--		--
3.33524	0.69482		--		--		--		--
3.33723	0.68029		--		--		--		--
3.33922	0.6763		--		--		--		--
3.34121	0.68274		--		--		--		--
3.3432	0.69903		--		--		--		--
3.34519	0.72413		--		--		--		--
3.34718	0.75667		--		--		--		--
3.34917	0.79495		--		--		--		--
3.35116	0.83707		--		--		--		--
3.35315	0.88103		--		--		--		--
3.35514	0.92483		--		--		--		--
3.35713	0.96656		--		--		--		--
3.35912	1.00452		--		--		--		--
3.36111	1.0373		--		--		--		--
3.3631	1.06385		--		--		--		--
3.36509	1.08354		--		--		--		--
3.36708	1.09618		--		--		--		--
3.36907	1.10206		--		--		--		--
3.37106	1.10188		--		--		--		--
3.37305	1.0968		--		--		--		--
3.37504	1.08827		--		--		--		--
3.37703	1.07806		--		--		--		--
3.37902	1.06809		--		--		--		--
3.38101	1.06038		--		--		--		--
3.383	1.05691		--		--		--		--
3.38499	1.05952		--		--		--		--
3.38698	1.06983		--		--		--		--
3.38897	1.08913		--		--		--		--
3.39096	1.11831		--		--		--		--
3.39295	1.15777		--		--		--		--
3.39494	1.20747		--		--		--		--
3.39693	1.26682		--		--		--		--
3.39892	1.33476		--		--		--		--
3.40091	1.40976		--		--		--		--
3.4029	1.48991		--		--		--		--
3.40489	1.57298		--		--		--		--
3.40688	1.65649		--		--		--		--
3.40887	1.73788		--		--		--		--
3.41086	1.81457		--		--		--		--
3.41285	1.8841		--		--		--		--
3.41484	1.94422		--		--		--		--
3.41683	1.99302		--		--		--		--
3.41882	2.02899		--		--		--		--
3.42081	2.05111		--		--		--		--
3.4228	2.05889		--		--		--		--
3.42479	2.05239		--		--		--		--
3.42678	2.03224		--		--		--		--
3.42877	1.99959		--		--		--		--
3.43076	1.95607		--		--		--		--
3.43275	1.90374		--		--		--		--
3.43474	1.84497		--		--		--		--
3.43673	1.78237		--		--		--		--
3.43872	1.71864		--		--		--		--
3.44071	1.6565		--		--		--		--
3.4427	1.59853		--		--		--		--
3.44469	1.54708		--		--		--		--
3.44668	1.50417		--		--		--		--
3.44867	1.47142		--		--		--		--
3.45066	1.44994		--		--		--		--
3.45265	1.44033		--		--		--		--
3.45464	1.44264		--		--		--		--
3.45663	1.45638		--		--		--		--
3.45862	1.48052		--		--		--		--
3.46061	1.51359		--		--		--		--
3.4626	1.5537		--		--		--		--
3.46459	1.59865		--		--		--		--
3.46658	1.64604		--		--		--		--
3.46857	1.69334		--		--		--		--
3.47056	1.73802		--		--		--		--
3.47255	1.7776		--		--		--		--
3.47454	1.80916		--		--		--		--
3.47653	1.83161		--		--		--		--
3.47852	1.84344		--		--		--		--
3.48051	1.84358		--		--		--		--
3.4825	1.83145		--		--		--		--
3.48449	1.80698		--		--		--		--
3.48648	1.77057		--		--		--		--
3.48847	1.72313		--		--		--		--
3.49046	1.66595		--		--		--		--
3.49245	1.60075		--		--		--		--
3.49444	1.52947		--		--		--		--
3.49643	1.45432		--		--		--		--
3.49842	1.37755		--		--		--		--
3.50041	1.30148		--		--		--		--
3.5024	1.22829		--		--		--		--
3.50439	1.16004		--		--		--		--
3.50638	1.09849		--		--		--		--
3.50837	1.04509		--		--		--		--
3.51036	1.00094		--		--		--		--
3.51235	0.96671		--		--		--		--
3.51434	0.94265		--		--		--		--
3.51633	0.9286		--		--		--		--
3.51832	0.924		--		--		--		--
3.52031	0.92794		--		--		--		--
3.5223	0.9392		--		--		--		--
3.52429	0.9563		--		--		--		--
3.52628	0.97762		--		--		--		--
3.52827	1.00143		--		--		--		--
3.53026	1.02601		--		--		--		--
3.53225	1.04967		--		--		--		--
3.53424	1.07089		--		--		--		--
3.53623	1.08831		--		--		--		--
3.53822	1.10085		--		--		--		--
3.54021	1.1077		--		--		--		--
3.5422	1.10834		--		--		--		--
3.54419	1.10259		--		--		--		--
3.54618	1.09055		--		--		--		--
3.54817	1.07263		--		--		--		--
3.55016	1.04947		--		--		--		--
3.55215	1.02192		--		--		--		--
3.55414	0.99098		--		--		--		--
3.55613	0.95775		--		--		--		--
3.55812	0.92336		--		--		--		--
3.56011	0.88891		--		--		--		--
3.5621	0.85543		--		--		--		--
3.56409	0.82381		--		--		--		--
3.56608	0.7948		--		--		--		--
3.56807	0.76891		--		--		--		--
3.57006	0.74646		--		--		--		--
3.57205	0.72755		--		--		--		--
3.57404	0.71206		--		--		--		--
3.57603	0.69966		--		--		--		--
3.57802	0.68987		--		--		--		--
3.58001	0.68206		--		--		--		--
3.582	0.67553		--		--		--		--
3.58399	0.66952		--		--		--		--
3.58598	0.66328		--		--		--		--
3.58797	0.65611		--		--		--		--
3.58996	0.6474		--		--		--		--
3.59195	0.6367		--		--		--		--
3.59394	0.62368		--		--		--		--
3.59593	0.60823		--		--		--		--
3.59792	0.59042		--		--		--		--
3.59991	0.57051		--		--		--		--
3.6019	0.54894		--		--		--		--
3.60389	0.52631		--		--		--		--
3.60588	0.50336		--		--		--		--
3.60787	0.48092		--		--		--		--
3.60986	0.45986		--		--		--		--
3.61185	0.44106		--		--		--		--
3.61384	0.42537		--		--		--		--
3.61583	0.41352		--		--		--		--
3.61782	0.40615		--		--		--		--
3.61981	0.40372		--		--		--		--
3.6218	0.4065		--		--		--		--
3.62379	0.41455		--		--		--		--
3.62578	0.42772		--		--		--		--
3.62777	0.44565		--		--		--		--
3.62976	0.46777		--		--		--		--
3.63175	0.49333		--		--		--		--
3.63374	0.52143		--		--		--		--
3.63573	0.55106		--		--		--		--
3.63772	0.58116		--		--		--		--
3.63971	0.6106		--		--		--		--
3.6417	0.63831		--		--		--		--
3.64369	0.66329		--		--		--		--
3.64568	0.68461		--		--		--		--
3.64767	0.70153		--		--		--		--
3.64966	0.71346		--		--		--		--
3.65165	0.72		--		--		--		--
3.65364	0.72098		--		--		--		--
3.65563	0.71641		--		--		--		--
3.65762	0.70654		--		--		--		--
3.65961	0.69177		--		--		--		--
3.6616	0.67268		--		--		--		--
3.66359	0.64999		--		--		--		--
3.66558	0.6245		--		--		--		--
3.66757	0.59707		--		--		--		--
3.66956	0.56858		--		--		--		--
3.67155	0.5399		--		--		--		--
3.67354	0.51182		--		--		--		--
3.67553	0.48506		--		--		--		--
3.67752	0.46021		--		--		--		--
3.67951	0.43773		--		--		--		--
3.6815	0.41791		--		--		--		--
3.68349	0.40093		--		--		--		--
3.68548	0.38678		--		--		--		--
3.68747	0.37534		--		--		--		--
3.68946	0.36636		--		--		--		--
3.69145	0.35952		--		--		--		--
3.69344	0.35439		--		--		--		--
3.69543	0.35057		--		--		--		--
3.69742	0.34759		--		--		--		--
3.69941	0.34507		--		--		--		--
3.7014	0.34264		--		--		--		--
3.70339	0.34004		--		--		--		--
3.70538	0.33709		--		--		--		--
3.70737	0.33373		--		--		--		--
3.70936	0.33001		--		--		--		--
3.71135	0.32609		--		--		--		--
3.71334	0.32223		--		--		--		--
3.71533	0.31878		--		--		--		--
3.71732	0.31613		--		--		--		--
3.71931	0.31473		--		--		--		--
3.7213	0.315		--		--		--		--
3.72329	0.31736		--		--		--		--
3.72528	0.32214		--		--		--		--
3.72727	0.32957		--		--		--		--
3.72926	0.3398		--		--		--		--
3.73125	0.35277		--		--		--		--
3.73324	0.36831		--		--		--		--
3.73523	0.38606		--		--		--		--
3.73722	0.4055		--		--		--		--
3.73921	0.42595		--		--		--		--
3.7412	0.44657		--		--		--		--
3.74319	0.46644		--		--		--		--
3.74518	0.48452		--		--		--		--
3.74717	0.49977		--		--		--		--
3.74916	0.51111		--		--		--		--
3.75115	0.51754		--		--		--		--
3.75314	0.51814		--		--		--		--
3.75513	0.51213		--		--		--		--
3.75712	0.49893		--		--		--		--
3.75911	0.47815		--		--		--		--
3.7611	0.44969		--		--		--		--
3.76309	0.41368		--		--		--		--
3.76508	0.37056		--		--		--		--
3.76707	0.32103		--		--		--		--
3.76906	0.26606		--		--		--		--
3.77105	0.20687		--		--		--		--
3.77304	0.14488		--		--		--		--
3.77503	0.08166		--		--		--		--
3.77702	0.01891		--		--		--		--
3.77901	-0.04166		--		--		--		--
3.781	-0.09832		--		--		--		--
3.78299	-0.14945		--		--		--		--
3.78498	-0.19358		--		--		--		--
3.78697	-0.22943		--		--		--		--
3.78896	-0.25603		--		--		--		--
3.79095	-0.27268		--		--		--		--
3.79294	-0.27906		--		--		--		--
3.79493	-0.27521		--		--		--		--
3.79692	-0.26157		--		--		--		--
3.79891	-0.23894		--		--		--		--
3.8009	-0.20847		--		--		--		--
3.80289	-0.17163		--		--		--		--
3.80488	-0.13016		--		--		--		--
3.80687	-0.08599		--		--		--		--
3.80886	-0.04118		--		--		--		--
3.81085	0.00215		--		--		--		--
3.81284	0.04193		--		--		--		--
3.81483	0.07623		--		--		--		--
3.81682	0.10329		--		--		--		--
3.81881	0.12166		--		--		--		--
3.8208	0.13023		--		--		--		--
3.82279	0.12915		--		--		--		--
3.82478	0.11752		--		--		--		--
3.82677	0.09526		--		--		--		--
3.82876	0.06301		--		--		--		--
3.83075	0.02184		--		--		--		--
3.83274	-0.0268		--		--		--		--
3.83473	-0.0811		--		--		--		--
3.83672	-0.13901		--		--		--		--
3.83871	-0.19826		--		--		--		--
3.8407	-0.25654		--		--		--		--
3.84269	-0.31152		--		--		--		--
3.84468	-0.36103		--		--		--		--
3.84667	-0.40308		--		--		--		--
3.84866	-0.43602		--		--		--		--
3.85065	-0.45858		--		--		--		--
3.85264	-0.46995		--		--		--		--
3.85463	-0.46982		--		--		--		--
3.85662	-0.45841		--		--		--		--
3.85861	-0.43645		--		--		--		--
3.8606	-0.40519		--		--		--		--
3.86259	-0.36632		--		--		--		--
3.86458	-0.32192		--		--		--		--
3.86657	-0.27437		--		--		--		--
3.86856	-0.22624		--		--		--		--
3.87055	-0.1802		--		--		--		--
3.87254	-0.13888		--		--		--		--
3.87453	-0.10474		--		--		--		--
3.87652	-0.08		--		--		--		--
3.87851	-0.06648		--		--		--		--
3.8805	-0.06556		--		--		--		--
3.88249	-0.0781		--		--		--		--
3.88448	-0.10436		--		--		--		--
3.88647	-0.14404		--		--		--		--
3.88846	-0.19623		--		--		--		--
3.89045	-0.25948		--		--		--		--
3.89244	-0.33185		--		--		--		--
3.89443	-0.41101		--		--		--		--
3.89642	-0.49429		--		--		--		--
3.89841	-0.57887		--		--		--		--
3.9004	-0.66185		--		--		--		--
3.90239	-0.74042		--		--		--		--
3.90438	-0.81195		--		--		--		--
3.90637	-0.87415		--		--		--		--
3.90836	-0.92514		--		--		--		--
3.91035	-0.96357		--		--		--		--
3.91234	-0.98863		--		--		--		--
3.91433	-1.00016		--		--		--		--
3.91632	-0.99857		--		--		--		--
3.91831	-0.98488		--		--		--		--
3.9203	-0.96066		--		--		--		--
3.92229	-0.9279		--		--		--		--
3.92428	-0.889		--		--		--		--
3.92627	-0.84657		--		--		--		--
3.92826	-0.80334		--		--		--		--
3.93025	-0.76205		--		--		--		--
3.93224	-0.72526		--		--		--		--
3.93423	-0.69529		--		--		--		--
3.93622	-0.67406		--		--		--		--
3.93821	-0.66301		--		--		--		--
3.9402	-0.66309		--		--		--		--
3.94219	-0.67463		--		--		--		--
3.94418	-0.69739		--		--		--		--
3.94617	-0.73059		--		--		--		--
3.94816	-0.77292		--		--		--		--
3.95015	-0.82262		--		--		--		--
3.95214	-0.87761		--		--		--		--
3.95413	-0.93558		--		--		--		--
3.95612	-0.99413		--		--		--		--
3.95811	-1.05085		--		--		--		--
3.9601	-1.10353		--		--		--		--
3.96209	-1.15021		--		--		--		--
3.96408	-1.18931		--		--		--		--
3.96607	-1.21972		--		--		--		--
3.96806	-1.24083		--		--		--		--
3.97005	-1.25258		--		--		--		--
3.97204	-1.25547		--		--		--		--
3.97403	-1.25049		--		--		--		--
3.97602	-1.23911		--		--		--		--
3.97801	-1.22315		--		--		--		--
[truncated: 10,509 more rows]

## Sheet: fig2d
X1	Y1	X2	Y2	X3	Y3	X4	Y4	X5	Y5
0.00442	0.00689
0.00884	0.01021
0.01326	0.0136
0.01768	0.01708
0.0221	0.0207
0.02652	0.02449
0.03094	0.02849
0.03536	0.03275
0.03978	0.03727
0.0442	0.04208
0.04862	0.04717
0.05304	0.05255
0.05746	0.05819
0.06188	0.06404
0.0663	0.07007
0.07072	0.07621
0.07514	0.08241
0.07956	0.08858
0.08398	0.09468
0.0884	0.10062
0.09282	0.10637
0.09724	0.11188
0.10166	0.11711
0.10608	0.12208
0.1105	0.12679
0.11492	0.13127
0.11934	0.13557
0.12376	0.13979
0.12818	0.14399
0.1326	0.1483
0.13702	0.15283
0.14144	0.1577
0.14586	0.16303
0.15028	0.16894
0.1547	0.17553
0.15912	0.1829
0.16354	0.19111
0.16796	0.20021
0.17238	0.21023
0.1768	0.22116
0.18122	0.23296
0.18564	0.24558
0.19006	0.25893
0.19448	0.2729
0.1989	0.28738
0.20332	0.30223
0.20774	0.3173
0.21216	0.33247
0.21658	0.34758
0.221	0.36253
0.22542	0.3772
0.22984	0.39149
0.23426	0.40534
0.23868	0.41872
0.2431	0.4316
0.24752	0.44399
0.25194	0.45592
0.25636	0.46744
0.26078	0.47862
0.2652	0.48955
0.26962	0.50031
0.27404	0.51099
0.27846	0.52167
0.28288	0.53244
0.2873	0.54335
0.29172	0.55447
0.29614	0.5658
0.30056	0.57737
0.30498	0.58915
0.3094	0.60111
0.31382	0.6132
0.31824	0.62532
0.32266	0.63741
0.32708	0.64936
0.3315	0.66107
0.33592	0.67245
0.34034	0.68339
0.34476	0.69381
0.34918	0.70365
0.3536	0.71286
0.35802	0.72142
0.36244	0.72931
0.36686	0.73656
0.37128	0.74323
0.3757	0.74936
0.38012	0.75505
0.38454	0.7604
0.38896	0.76553
0.39338	0.77053
0.3978	0.77554
0.40222	0.78067
0.40664	0.786
0.41106	0.79163
0.41548	0.79762
0.4199	0.80402
0.42432	0.81082
0.42874	0.81803
0.43316	0.8256
0.43758	0.83347
0.442	0.84155
0.44642	0.84973
0.45084	0.85789
0.45526	0.86589
0.45968	0.87359
0.4641	0.88085
0.46852	0.88754
0.47294	0.89354
0.47736	0.89873
0.48178	0.90304
0.4862	0.90639
0.49062	0.90875
0.49504	0.9101
0.49946	0.91047
0.50388	0.90989
0.5083	0.90842
0.51272	0.90616
0.51714	0.90318
0.52156	0.89962
0.52598	0.89557
0.5304	0.89116
0.53482	0.88649
0.53924	0.88166
0.54366	0.87676
0.54808	0.87185
0.5525	0.86698
0.55692	0.86218
0.56134	0.85743
0.56576	0.85271
0.57018	0.84798
0.5746	0.84317
0.57902	0.83818
0.58344	0.83293
0.58786	0.82731
0.59228	0.8212
0.5967	0.81451
0.60112	0.80714
0.60554	0.799
0.60996	0.79001
0.61438	0.78014
0.6188	0.76935
0.62322	0.75763
0.62764	0.74502
0.63206	0.73155
0.63648	0.7173
0.6409	0.70234
0.64532	0.6868
0.64974	0.67079
0.65416	0.65443
0.65858	0.63786
0.663	0.62121
0.66742	0.60461
0.67184	0.58816
0.67626	0.57198
0.68068	0.55615
0.6851	0.54072
0.68952	0.52575
0.69394	0.51126
0.69836	0.49725
0.70278	0.48369
0.7072	0.47056
0.71162	0.45781
0.71604	0.44536
0.72046	0.43316
0.72488	0.42114
0.7293	0.40921
0.73372	0.39733
0.73814	0.38543
0.74256	0.37346
0.74698	0.36141
0.7514	0.34925
0.75582	0.33699
0.76024	0.32464
0.76466	0.31224
0.76908	0.29983
0.7735	0.28748
0.77792	0.27524
0.78234	0.26319
0.78676	0.25139
0.79118	0.23992
0.7956	0.22885
0.80002	0.21821
0.80444	0.20806
0.80886	0.19842
0.81328	0.18931
0.8177	0.18072
0.82212	0.17263
0.82654	0.16502
0.83096	0.15784
0.83538	0.15103
0.8398	0.14452
0.84422	0.13825
0.84864	0.13214
0.85306	0.12613
0.85748	0.12013
0.8619	0.1141
0.86632	0.10798
0.87074	0.10173
0.87516	0.09531
0.87958	0.08872
0.884	0.08194
0.88842	0.075
0.89284	0.06789
0.89726	0.06066
0.90168	0.05335
0.9061	0.04598
0.91052	0.03861
0.91494	0.03128
0.91936	0.02404
0.92378	0.01693
0.9282	0.00998
0.93262	0.00323
1.00064	0.01666
		1.00286	0.00987
		1.00572	0.0135
		1.00858	0.0172
		1.01144	0.0213
		1.0143	0.02614
		1.01716	0.03205
		1.02002	0.03932
		1.02288	0.04825
		1.02574	0.05905
		1.0286	0.07191
		1.03146	0.08694
		1.03432	0.10418
		1.03718	0.12362
		1.04004	0.14517
		1.0429	0.16867
		1.04576	0.19393
		1.04862	0.22069
		1.05148	0.24865
		1.05434	0.27752
		1.0572	0.30695
		1.06006	0.33662
		1.06292	0.36624
		1.06578	0.39551
		1.06864	0.42419
		1.0715	0.45206
		1.07436	0.47897
		1.07722	0.50481
		1.08008	0.52951
		1.08294	0.55306
		1.0858	0.5755
		1.08866	0.59688
		1.09152	0.6173
		1.09438	0.63686
		1.09724	0.6557
		1.1001	0.67393
		1.10296	0.69166
		1.10582	0.70899
		1.10868	0.726
		1.11154	0.74271
		1.1144	0.75914
		1.11726	0.77527
		1.12012	0.79103
		1.12298	0.80635
		1.12584	0.82112
		1.1287	0.83519
		1.13156	0.84843
		1.13442	0.86069
		1.13728	0.8718
		1.14014	0.88164
		1.143	0.89008
		1.14586	0.897
		1.14872	0.90232
		1.15158	0.90598
		1.15444	0.90795
		1.1573	0.90822
		1.16016	0.90683
		1.16302	0.90379
		1.16588	0.89919
		1.16874	0.89309
		1.1716	0.88556
		1.17446	0.8767
		1.17732	0.86657
		1.18018	0.85525
		1.18304	0.8428
		1.1859	0.82927
		1.18876	0.81468
		1.19162	0.79906
		1.19448	0.78242
		1.19734	0.76474
		1.2002	0.74604
		1.20306	0.72629
		1.20592	0.7055
		1.20878	0.68368
		1.21164	0.66086
		1.2145	0.63707
		1.21736	0.61239
		1.22022	0.58692
		1.22308	0.56078
		1.22594	0.53412
		1.2288	0.50714
		1.23166	0.48003
		1.23452	0.45301
		1.23738	0.42632
		1.24024	0.40021
		1.2431	0.3749
		1.24596	0.35064
		1.24882	0.32762
		1.25168	0.30604
		1.25454	0.28604
		1.2574	0.26775
		1.26026	0.25123
		1.26312	0.23651
		1.26598	0.22357
		1.26884	0.21236
		1.2717	0.20277
		1.27456	0.19466
		1.27742	0.18786
		1.28028	0.18218
		1.28314	0.17741
		1.286	0.17333
		1.28886	0.16972
		1.29172	0.16639
		1.29458	0.16313
		1.29744	0.15979
		1.3003	0.15621
		1.30316	0.15231
		1.30602	0.148
		1.30888	0.14325
		1.31174	0.13806
		1.3146	0.13246
		1.31746	0.12651
		1.32032	0.12028
		1.32318	0.11387
		1.32604	0.1074
		1.3289	0.10098
		1.33176	0.09472
		1.33462	0.08871
		1.33748	0.08306
		1.34034	0.07784
		1.3432	0.0731
		1.34606	0.06887
		1.34892	0.06517
		1.35178	0.06198
		1.35464	0.05927
		1.3575	0.057
		1.36036	0.0551
		1.36322	0.0535
		1.36608	0.05213
		1.36894	0.05091
		1.3718	0.04978
		1.37466	0.04866
		1.37752	0.04752
		1.38038	0.0463
		1.38324	0.04498
		1.3861	0.04356
		1.38896	0.04204
		1.39182	0.04043
		1.39468	0.03877
		1.39754	0.03709
		1.4004	0.03543
		1.40326	0.03384
		1.40612	0.03235
		1.40898	0.031
		1.41184	0.02981
		1.4147	0.02881
		1.41756	0.02798
		1.42042	0.02734
		1.42328	0.02684
		1.42614	0.02646
		1.429	0.02616
		1.43186	0.02588
		1.43472	0.02557
		1.43758	0.02518
		1.44044	0.02465
		1.4433	0.02394
		1.44616	0.02301
		1.44902	0.02184
		1.45188	0.02042
		1.45474	0.01877
		1.4576	0.01689
		1.46046	0.01485
		1.46332	0.01269
		1.46618	0.01049
		1.46904	0.00833
		1.4719	0.0063
		1.47476	0.00448
		1.47762	0.00298
		1.48048	0.00187
		1.48334	0.00124
		1.4862	0.00113
		1.48906	0.00161
		1.49192	0.00233
		1.49478	0.0018
		1.49764	0.00186
		1.5005	0.00248
		1.50336	0.00359
		1.50622	0.00512
		1.50908	0.00699
		1.51194	0.00909
		1.5148	0.0113
		1.51766	0.01353
		1.52052	0.01565
		1.52338	0.01758
		1.52624	0.01921
		1.5291	0.02047
		1.53196	0.0213
		1.53482	0.02166
		1.53768	0.02153
		1.54054	0.02092
		1.5434	0.01984
		1.54626	0.01834
		1.54912	0.01648
		1.55198	0.01434
		1.55484	0.01199
		1.5577	0.00954
		1.56056	0.00707
		1.56342	0.00468
		1.56628	0.00246
		1.56914	0.000492973
		1.572	-0.00116
		1.57486	-0.00243
		1.57772	-0.00328
		1.58058	-0.0037
		1.58344	-0.00366
		1.5863	-0.00319
		1.58916	-0.00229
		1.59202	-0.00101
		1.59488	0.000607295
		1.59774	0.00251
		1.6006	0.00463
		1.60346	0.00691
		1.60632	0.00929
		1.60918	0.0117
		1.61204	0.01409
		1.6149	0.0164
		1.61776	0.0186
		1.62062	0.02065
		1.62348	0.02252
		1.62634	0.0242
		1.6292	0.02567
		1.63206	0.02695
		1.63492	0.02802
		1.63778	0.02891
		1.64064	0.02964
		1.6435	0.0302
		1.64636	0.03064
		1.64922	0.03097
		1.65208	0.03121
		1.65494	0.03139
		1.6578	0.03152
		1.66066	0.03163
		1.66352	0.03174
		1.66638	0.03187
		1.66924	0.03204
		1.6721	0.03227
		1.67496	0.0326
		1.67782	0.03305
		1.68068	0.03365
		1.68354	0.03445
		1.6864	0.03549
		1.68926	0.03681
		1.69212	0.03847
		1.69498	0.04053
		1.69784	0.04304
		1.7007	0.04608
		1.70356	0.04969
		1.70642	0.05395
		1.70928	0.05893
		1.71214	0.06467
		1.715	0.07124
		1.71786	0.07868
		1.72072	0.08705
		1.72358	0.09638
		1.72644	0.10668
		1.7293	0.118
		1.73216	0.13032
		1.73502	0.14365
		1.73788	0.15797
		1.74074	0.17326
		1.7436	0.18948
		1.74646	0.20658
		1.74932	0.22452
		1.75218	0.24322
		1.75504	0.2626
		1.7579	0.28259
		1.76076	0.3031
		1.76362	0.32403
		1.76648	0.34528
		1.76934	0.36674
		1.7722	0.38832
		1.77506	0.4099
		1.77792	0.43139
		1.78078	0.45268
		1.78364	0.47368
		1.7865	0.4943
		1.78936	0.51445
		1.79222	0.53409
		1.79508	0.55314
		1.79794	0.57157
		1.8008	0.58934
		1.80366	0.60646
		1.80652	0.62292
		1.80938	0.63874
		1.81224	0.65395
		1.8151	0.6686
		1.81796	0.68274
		1.82082	0.69642
		1.82368	0.70972
		1.82654	0.72269
		1.8294	0.73539
		1.83226	0.74787
		1.83512	0.76016
		1.83798	0.77228
		1.84084	0.78424
		1.8437	0.79601
		1.84656	0.80753
		1.84942	0.81874
		1.85228	0.82953
		1.85514	0.83979
		1.858	0.84936
		1.86086	0.85807
		1.86372	0.86575
		1.86658	0.87221
		1.86944	0.87725
		1.8723	0.88068
		1.87516	0.88232
		1.87802	0.88201
		1.88088	0.87959
		1.88374	0.87497
		1.8866	0.86806
		1.88946	0.8588
		1.89232	0.84721
		1.89518	0.8333
		1.89804	0.81716
		1.9009	0.79891
		1.90376	0.77868
		1.90662	0.75666
		1.90948	0.73304
		1.91234	0.70807
		1.9152	0.68195
		1.91806	0.65495
		1.92092	0.62729
		1.92378	0.59919
		1.92664	0.57088
		1.9295	0.54253
		1.93236	0.51433
		1.93522	0.4864
		1.93808	0.45887
		1.94094	0.43181
		1.9438	0.4053
		1.94666	0.37936
		1.94952	0.35402
		1.95238	0.32928
		1.95524	0.30515
		1.9581	0.28161
		1.96096	0.25866
		1.96382	0.23632
		1.96668	0.21458
		1.96954	0.19349
		1.9724	0.17307
		1.97526	0.1534
		1.97812	0.13455
		1.98098	0.11659
		1.98384	0.09961
		1.9867	0.08372
		1.98956	0.069
		1.99242	0.05553
		1.99528	0.04338
		1.99814	0.03259
		2.001	0.02319
		--	--	2.00226	0.0061
		--	--	2.00452	0.01009
		--	--	2.00678	0.01445
		--	--	2.00904	0.01899
		--	--	2.0113	0.02354
		--	--	2.01356	0.02794
		--	--	2.01582	0.03206
		--	--	2.01808	0.03582
		--	--	2.02034	0.03918
		--	--	2.0226	0.04213
		--	--	2.02486	0.04473
		--	--	2.02712	0.0471
		--	--	2.02938	0.04938
		--	--	2.03164	0.0518
		--	--	2.0339	0.05458
		--	--	2.03616	0.058
		--	--	2.03842	0.06235
		--	--	2.04068	0.06792
		--	--	2.04294	0.07499
		--	--	2.0452	0.08384
		--	--	2.04746	0.0947
		--	--	2.04972	0.10777
		--	--	2.05198	0.12318
		--	--	2.05424	0.1425
		--	--	2.0565	0.16486
		--	--	2.05876	0.18965
		--	--	2.06102	0.21675
		--	--	2.06328	0.24602
		--	--	2.06554	0.27723
		--	--	2.0678	0.31012
		--	--	2.07006	0.34441
		--	--	2.07232	0.37974
		--	--	2.07458	0.41579
		--	--	2.07684	0.4522
		--	--	2.0791	0.48862
		--	--	2.08136	0.52472
		--	--	2.08362	0.56018
		--	--	2.08588	0.59472
		--	--	2.08814	0.6281
		--	--	2.0904	0.66008
		--	--	2.09266	0.69049
		--	--	2.09492	0.71919
		--	--	2.09718	0.74605
		--	--	2.09944	0.771
		--	--	2.1017	0.79395
		--	--	2.10396	0.81487
		--	--	2.10622	0.83369
		--	--	2.10848	0.85039
		--	--	2.11074	0.8649
		--	--	2.113	0.87719
		--	--	2.11526	0.88718
		--	--	2.11752	0.89478
		--	--	2.11978	0.89991
		--	--	2.12204	0.90246
		--	--	2.1243	0.90232
		--	--	2.12656	0.89936
		--	--	2.12882	0.89349
		--	--	2.13108	0.88459
		--	--	2.13334	0.87259
		--	--	2.1356	0.85743
		--	--	2.13786	0.83909
		--	--	2.14012	0.81761
		--	--	2.14238	0.79306
		--	--	2.14464	0.76556
		--	--	2.1469	0.7353
		--	--	2.14916	0.70253
		--	--	2.15142	0.66754
		--	--	2.15368	0.63067
		--	--	2.15594	0.59233
		--	--	2.1582	0.55294
		--	--	2.16046	0.51296
		--	--	2.16272	0.47286
		--	--	2.16498	0.43311
		--	--	2.16724	0.39419
		--	--	2.1695	0.35654
		--	--	2.17176	0.32057
		--	--	2.17402	0.28664
		--	--	2.17628	0.25507
		--	--	2.17854	0.22622
		--	--	2.1808	0.20045
		--	--	2.18306	0.17758
		--	--	2.18532	0.15764
		--	--	2.18758	0.1406
		--	--	2.18984	0.12635
		--	--	2.1921	0.11474
		--	--	2.19436	0.10555
		--	--	2.19662	0.09853
		--	--	2.19888	0.09337
		--	--	2.20114	0.08977
		--	--	2.2034	0.08741
		--	--	2.20566	0.08596
		--	--	2.20792	0.08512
		--	--	2.21018	0.08459
		--	--	2.21244	0.08412
		--	--	2.2147	0.08349
		--	--	2.21696	0.08251
		--	--	2.21922	0.08107
		--	--	2.22148	0.07906
		--	--	2.22374	0.07645
		--	--	2.226	0.07322
		--	--	2.22826	0.06941
		--	--	2.23052	0.0651
		--	--	2.23278	0.06037
		--	--	2.23504	0.05533
		--	--	2.2373	0.0501
		--	--	2.23956	0.04481
		--	--	2.24182	0.03958
		--	--	2.24408	0.03453
		--	--	2.24634	0.02975
		--	--	2.2486	0.02533
		--	--	2.25086	0.02132
		--	--	2.25312	0.01777
		--	--	2.25538	0.0147
		--	--	2.25764	0.01209
		--	--	2.2599	0.00994
		--	--	2.26216	0.0082
		--	--	2.26442	0.00683
		--	--	2.26668	0.00576
		--	--	2.26894	0.00494
		--	--	2.2712	0.00432
		--	--	2.27346	0.00382
		--	--	2.27572	0.00342
		--	--	2.27798	0.00307
		--	--	2.28024	0.00274
		--	--	2.2825	0.00243
		--	--	2.28476	0.00213
		--	--	2.28702	0.00186
		--	--	2.28928	0.00163
		--	--	2.29154	0.00147
		--	--	2.2938	0.00141
		--	--	2.29606	0.00149
		--	--	2.29832	0.00172
		--	--	2.30058	0.00213
		--	--	2.30284	0.00274
		--	--	2.3051	0.00354
		--	--	2.30736	0.00454
		--	--	2.30962	0.00569
		--	--	2.31188	0.00698
		--	--	2.31414	0.00835
		--	--	2.3164	0.00974
		--	--	2.31866	0.01111
		--	--	2.32092	0.01237
		--	--	2.32318	0.01348
		--	--	2.32544	0.01436
		--	--	2.3277	0.01497
		--	--	2.32996	0.01528
		--	--	2.33222	0.01525
		--	--	2.33448	0.0149
		--	--	2.33674	0.01423
		--	--	2.339	0.01328
		--	--	2.34126	0.01211
		--	--	2.34352	0.0108
		--	--	2.34578	0.00944
		--	--	2.34804	0.00814
		--	--	2.3503	0.007
		--	--	2.35256	0.00616
		--	--	2.35482	0.00571
		--	--	2.35708	0.00576
		--	--	2.35934	0.00642
		--	--	2.3616	0.0077
		--	--	2.36386	0.00711
		--	--	2.36612	0.00647
		--	--	2.36838	0.00659
				2.37064	0.00745
				2.3729	0.009
				2.37516	0.01116
				2.37742	0.01385
				2.37968	0.01694
				2.38194	0.02032
				2.3842	0.02386
				2.38646	0.02743
				2.38872	0.03094
				2.39098	0.03427
				2.39324	0.03737
				2.3955	0.04018
				2.39776	0.04268
				2.40002	0.04492
				2.40228	0.04694
				2.40454	0.04884
				2.4068	0.05076
				2.40906	0.05285
				2.41132	0.05531
				2.41358	0.05835
				2.41584	0.06218
				2.4181	0.06704
				2.42036	0.07315
				2.42262	0.08072
				2.42488	0.08996
				2.42714	0.10235
				2.4294	0.11672
				2.43166	0.13316
				2.43392	0.15172
				2.43618	0.17241
				2.43844	0.19604
				2.4407	0.22231
				2.44296	0.25049
				2.44522	0.28043
				2.44748	0.31194
				2.44974	0.34482
				2.452	0.37882
				2.45426	0.41369
				2.45652	0.44916
				2.45878	0.48495
				2.46104	0.52079
				2.4633	0.55641
				2.46556	0.59153
				2.46782	0.6259
				2.47008	0.65927
				2.47234	0.69139
				2.4746	0.72203
				2.47686	0.75097
				2.47912	0.77799
				2.48138	0.80289
				2.48364	0.82547
				2.4859	0.84554
				2.48816	0.86291
				2.49042	0.8774
				2.49268	0.88884
				2.49494	0.89709
				2.4972	0.902
				2.49946	0.90346
				2.50172	0.90136
				2.50398	0.89566
				2.50624	0.88632
				2.5085	0.87336
				2.51076	0.85683
				2.51302	0.83685
				2.51528	0.81356
				2.51754	0.78717
				2.5198	0.75795
				2.52206	0.7262
				2.52432	0.69227
				2.52658	0.65654
				2.52884	0.61945
				2.5311	0.58141
				2.53336	0.5429
				2.53562	0.50435
				2.53788	0.46622
				2.54014	0.42891
				2.5424	0.39281
				2.54466	0.35827
				2.54692	0.32558
				2.54918	0.29496
				2.55144	0.2666
				2.5537	0.24058
				2.55596	0.21696
				2.55822	0.1957
				2.56048	0.17672
				2.56274	0.15987
				2.565	0.14497
				2.56726	0.13308
				2.56952	0.12366
				2.57178	0.11626
				2.57404	0.10991
				2.5763	0.10424
				2.57856	0.09901
				2.58082	0.094
				2.58308	0.08903
				2.58534	0.08396
				2.5876	0.07869
				2.58986	0.07316
				2.59212	0.06737
				2.59438	0.06133
				2.59664	0.05512
				2.5989	0.04883
				2.60116	0.04258
				2.60342	0.03652
				2.60568	0.03078
				2.60794	0.02551
				2.6102	0.02083
				2.61246	0.01688
				2.61472	0.01374
				2.61698	0.01148
				2.61924	0.01014
				2.6215	0.00973
				2.62376	0.01022
				2.62602	0.01156
				2.62828	0.01367
				2.63054	0.01644
				2.6328	0.01779
				2.63506	0.01817
				2.63732	0.01883
				2.63958	0.01964
				2.64184	0.02047
				2.6441	0.02122
				2.64636	0.02179
				2.64862	0.0221
				2.65088	0.02213
				2.65314	0.02183
				2.6554	0.02121
				2.65766	0.0203
				2.65992	0.01913
				2.66218	0.01778
				2.66444	0.01631
				2.6667	0.01479
				2.66896	0.01332
				2.67122	0.01198
				2.67348	0.01082
				2.67574	0.00992
				2.678	0.00932
				2.68026	0.00904
				2.68252	0.00911
				2.68478	0.00932
				2.68704	0.00922
				2.6893	0.00898
				2.69156	0.00894
				2.69382	0.00906
				2.69608	0.00925
				2.69834	0.00945
				2.7006	0.00959
				2.70286	0.0096
				2.70512	0.00944
				2.70738	0.00906
				2.70964	0.00845
				2.7119	0.0076
				2.71416	0.00652
				2.71642	0.00524
				2.71868	0.00381
				2.72094	0.00227
				2.7232	0.000708778
				2.72546	-0.000814294
				2.72772	-0.00222
				2.72998	-0.00343
				2.73224	-0.00437
				2.7345	-0.005
				2.73676	-0.00525
				2.73902	-0.0051
				2.74128	-0.00453
				2.74354	-0.00355
				2.7458	-0.00217
				2.74806	-0.00043612
				2.75032	0.0016
				2.75258	0.00387
				2.75484	0.00629
				2.7571	0.00881
				2.75936	0.01132
				2.76162	0.01377
				2.76388	0.01608
				2.76614	0.01821
				2.7684	0.02013
				2.77066	0.02183
				2.77292	0.02332
				2.77518	0.02467
				2.77744	0.02592
				2.7797	0.02719
				2.78196	0.02859
				2.78422	0.03027
				2.78648	0.0324
				2.78874	0.03516
				2.791	0.03873
				2.79326	0.04331
				2.79552	0.04909
				2.79778	0.05624
				2.80004	0.06493
				2.8023	0.07531
				2.80456	0.08751
				2.80682	0.1016
				2.80908	0.11766
				2.81134	0.13582
				2.8136	0.15686
				2.81586	0.17984
				2.81812	0.20467
				2.82038	0.23124
				2.82264	0.25942
				2.8249	0.28903
				2.82716	0.31988
				2.82942	0.35176
				2.83168	0.38447
				2.83394	0.41775
				2.8362	0.45139
				2.83846	0.48514
				2.84072	0.51878
				2.84298	0.55207
				2.84524	0.58479
				2.8475	0.61674
				2.84976	0.6477
				2.85202	0.67748
				2.85428	0.70589
				2.85654	0.73276
				2.8588	0.75791
				2.86106	0.78116
				2.86332	0.80235
				2.86558	0.82132
				2.86784	0.83791
				2.8701	0.85195
				2.87236	0.8633
				2.87462	0.87181
				2.87688	0.87733
				2.87914	0.87975
				2.8814	0.87896
				2.88366	0.87485
				2.88592	0.86738
				2.88818	0.8565
				2.89044	0.84222
				2.8927	0.82458
				2.89496	0.80365
				2.89722	0.77956
				2.89948	0.75249
				2.90174	0.72266
				2.904	0.69032
				2.90626	0.6558
				2.90852	0.61942
				2.91078	0.58157
				2.91304	0.54265
				2.9153	0.50308
				2.91756	0.46329
				2.91982	0.4237
				2.92208	0.38474
				2.92434	0.3468
				2.9266	0.31023
				2.92886	0.27538
				2.93112	0.24251
				2.93338	0.21187
				2.93564	0.18361
				2.9379	0.15785
				2.94016	0.13466
				2.94242	0.11622
				2.94468	0.10028
				2.94694	0.08671
				2.9492	0.07536
				2.95146	0.06603
				2.95372	0.05849
				2.95598	0.05251
				2.95824	0.04781
				2.9605	0.04414
				2.96276	0.04125
				2.96502	0.03891
				2.96728	0.03689
				2.96954	0.03501
				2.9718	0.03312
				2.97406	0.03109
				2.97632	0.02885
				2.97858	0.02634
				2.98084	0.02355
				2.9831	0.0205
				2.98536	0.01724
				2.98762	0.01384
				2.98988	0.01039
				2.99214	0.00698
				2.9944	0.00371
				2.99666	0.000690865
				--	--	3.00223	0.00916
				--	--	3.00446	0.01241
				--	--	3.00669	0.01653
				--	--	3.00892	0.02163
				--	--	3.01115	0.02786
				--	--	3.01338	0.03536
				--	--	3.01561	0.0443
				--	--	3.01784	0.05483
				--	--	3.02007	0.06712
				--	--	3.0223	0.08134
				--	--	3.02453	0.09765
				--	--	3.02676	0.11621
				--	--	3.02899	0.13716
				--	--	3.03122	0.16062
				--	--	3.03345	0.18666
				--	--	3.03568	0.21535
				--	--	3.03791	0.24667
				--	--	3.04014	0.28056
				--	--	3.04237	0.31692
				--	--	3.0446	0.35555
				--	--	3.04683	0.39619
				--	--	3.04906	0.43851
				--	--	3.05129	0.4821
				--	--	3.05352	0.52648
				--	--	3.05575	0.57112
				--	--	3.05798	0.61542
				--	--	3.06021	0.65873
				--	--	3.06244	0.70041
				--	--	3.06467	0.73977
				--	--	3.0669	0.77613
				--	--	3.06913	0.80887
				--	--	3.07136	0.83736
				--	--	3.07359	0.86108
				--	--	3.07582	0.87956
				--	--	3.07805	0.89243
				--	--	3.08028	0.89942
				--	--	3.08251	0.9004
				--	--	3.08474	0.89533
				--	--	3.08697	0.88432
				--	--	3.0892	0.86758
				--	--	3.09143	0.84546
				--	--	3.09366	0.81838
				--	--	3.09589	0.78689
				--	--	3.09812	0.75159
				--	--	3.10035	0.71315
				--	--	3.10258	0.67228
				--	--	3.10481	0.6297
				--	--	3.10704	0.58613
				--	--	3.10927	0.54226
				--	--	3.1115	0.49875
				--	--	3.11373	0.4562
				--	--	3.11596	0.41512
				--	--	3.11819	0.37595
				--	--	3.12042	0.33906
				--	--	3.12265	0.30469
				--	--	3.12488	0.27303
				--	--	3.12711	0.24414
				--	--	3.12934	0.21804
				--	--	3.13157	0.19465
				--	--	3.1338	0.17382
				--	--	3.13603	0.15539
				--	--	3.13826	0.13914
				--	--	3.14049	0.12482
				--	--	3.14272	0.11219
				--	--	3.14495	0.101
				--	--	3.14718	0.09102
				--	--	3.14941	0.08203
				--	--	3.15164	0.07386
				--	--	3.15387	0.06634
				--	--	3.1561	0.05936
				--	--	3.15833	0.05284
				--	--	3.16056	0.0467
				--	--	3.16279	0.04093
				--	--	3.16502	0.03552
				--	--	3.16725	0.03048
				--	--	3.16948	0.02582
				--	--	3.17171	0.02157
				--	--	3.17394	0.01777
				--	--	3.17617	0.01442
				--	--	3.1784	0.01153
				--	--	3.18063	0.00912
				--	--	3.18286	0.00716
				--	--	3.18509	0.00563
				--	--	3.18732	0.0045
				--	--	3.18955	0.00371
				--	--	3.19178	0.00321
				--	--	3.19401	0.00295
				--	--	3.19624	0.00286
				--	--	3.19847	0.00289
				--	--	3.2007	0.00252
				--	--	3.20293	0.0021
				--	--	3.20516	0.00168
				--	--	3.20739	0.00125
				--	--	3.20962	0.00079849
				--	--	3.21185	0.000329302
				--	--	3.21408	-0.000140562
				--	--	3.21631	-0.000588427
				--	--	3.21854	-0.00107
				--	--	3.22077	-0.00156
				--	--	3.223	-0.00193
				--	--	3.22523	-0.00217
				--	--	3.22746	-0.00225
				--	--	3.22969	-0.00217
				--	--	3.23192	-0.00191
				--	--	3.23415	-0.0015
				--	--	3.23638	-0.000945308
				--	--	3.23861	-0.000274266
				--	--	3.24084	0.000477444
				--	--	3.24307	0.00127
				--	--	3.2453	0.00206
				--	--	3.24753	0.0028
				--	--	3.24976	0.00345
				--	--	3.25199	0.00398
				--	--	3.25422	0.00437
				--	--	3.25645	0.00458
				--	--	3.25868	0.00463
				--	--	3.26091	0.00452
				--	--	3.26314	0.00427
				--	--	3.26537	0.00393
				--	--	3.2676	0.00356
				--	--	3.26983	0.00321
				--	--	3.27206	0.00298
				--	--	3.27429	0.00296
				--	--	3.27652	0.00326
				--	--	3.27875	0.00398
				--	--	3.28098	0.00526
				--	--	3.28321	0.00723
				--	--	3.28544	0.01001
				--	--	3.28767	0.01375
				--	--	3.2899	0.01861
				--	--	3.29213	0.02472
				--	--	3.29436	0.03223
				--	--	3.29659	0.04131
				--	--	3.29882	0.05211
				--	--	3.30105	0.06535
				--	--	3.30328	0.08061
				--	--	3.30551	0.098
				--	--	3.30774	0.11765
				--	--	3.30997	0.13966
				--	--	3.3122	0.16409
				--	--	3.31443	0.19099
				--	--	3.31666	0.22037
				--	--	3.31889	0.25218
				--	--	3.32112	0.28634
				--	--	3.32335	0.32269
				--	--	3.32558	0.36104
				--	--	3.32781	0.4011
				--	--	3.33004	0.44254
				--	--	3.33227	0.48497
				--	--	3.3345	0.52794
				--	--	3.33673	0.57092
				--	--	3.33896	0.61336
				--	--	3.34119	0.65467
				--	--	3.34342	0.69424
				--	--	3.34565	0.73144
				--	--	3.34788	0.76566
				--	--	3.35011	0.79629
				--	--	3.35234	0.8228
				--	--	3.35457	0.84467
				--	--	3.3568	0.86149
				--	--	3.35903	0.87292
				--	--	3.36126	0.87871
				--	--	3.36349	0.87873
						3.36572	0.87294
						3.36795	0.86144
						3.37018	0.84443
						3.37241	0.82221
						3.37464	0.79519
						3.37687	0.76385
						3.3791	0.72878
						3.38133	0.69059
						3.38356	0.64993
						3.38579	0.60751
						3.38802	0.56399
						3.39025	0.52004
						3.39248	0.4763
						3.39471	0.43334
						3.39694	0.39168
						3.39917	0.35176
						3.4014	0.31396
						3.40363	0.27855
						3.40586	0.24571
						3.40809	0.21558
						3.41032	0.18817
						3.41255	0.16345
						3.41478	0.14134
						3.41701	0.12173
						3.41924	0.10487
						3.42147	0.09007
						3.4237	0.07712
						3.42593	0.06578
						3.42816	0.05585
						3.43039	0.04712
						3.43262	0.03942
						3.43485	0.03259
						3.43708	0.0265
						3.43931	0.02107
						3.44154	0.01622
						3.44377	0.01191
						3.446	0.00812
						3.44823	0.00483
						3.45046	0.00205
						3.45269	-0.000216977
						3.45492	-0.00197
						3.45715	-0.0032
						3.45938	-0.00392
						3.46161	-0.00415
						3.46384	-0.00392
						3.46607	-0.00329
						3.4683	-0.00231
						3.47053	-0.00104
						3.47276	0.000418192
						3.47499	0.00199
						3.47722	0.0036
						3.47945	0.00514
						3.48168	0.00655
						3.48391	0.00775
						3.48614	0.00868
						3.48837	0.0093
						3.4906	0.00957
						3.49283	0.0095
						3.49506	0.00906
						3.49729	0.0083
						3.49952	0.00724
						3.50175	0.00593
						3.50398	0.00442
						3.50621	0.00279
						3.50844	0.00111
						3.51067	-0.000545517
						3.5129	-0.0021
						3.51513	-0.00347
						3.51736	-0.00459
						3.51959	-0.00538
						3.52182	-0.00578
						3.52405	-0.00573
						3.52628	-0.00518
						3.52851	-0.00478
						3.53074	-0.00561
						3.53297	-0.00617
						3.5352	-0.00611
						3.53743	-0.00541
						3.53966	-0.00409
						3.54189	-0.00215
						3.54412	0.000375426
						3.54635	0.00346
						3.54858	0.00707
						3.55081	0.01114
						3.55304	0.01562
						3.55527	0.02046
						3.5575	0.02559
						3.55973	0.03096
						3.56196	0.03652
						3.56419	0.04222
						3.56642	0.04804
						3.56865	0.05446
						3.57088	0.06243
						3.57311	0.07087
						3.57534	0.07958
						3.57757	0.08867
						3.5798	0.09828
						3.58203	0.10859
						3.58426	0.1198
						3.58649	0.13215
						3.58872	0.14588
						3.59095	0.16124
						3.59318	0.17849
						3.59541	0.19787
						3.59764	0.21959
						3.59987	0.24381
						3.6021	0.27067
						3.60433	0.30021
						3.60656	0.33242
						3.60879	0.36718
						3.61102	0.40431
						3.61325	0.44351
						3.61548	0.48439
						3.61771	0.52649
						3.61994	0.56923
						3.62217	0.61199
						3.6244	0.65407
						3.62663	0.69474
						3.62886	0.73323
						3.63109	0.76881
						3.63332	0.80072
						3.63555	0.82828
						3.63778	0.85087
						3.64001	0.86797
						3.64224	0.87914
						3.64447	0.88408
						3.6467	0.88263
						3.64893	0.87476
						3.65116	0.86057
						3.65339	0.84033
						3.65562	0.81443
						3.65785	0.78336
						3.66008	0.74776
						3.66231	0.70831
						3.66454	0.66578
						3.66677	0.62098
						3.669	0.57474
						3.67123	0.52786
						3.67346	0.48113
						3.67569	0.43529
						3.67792	0.39098
						3.68015	0.34879
						3.68238	0.30919
						3.68461	0.27254
						3.68684	0.2391
						3.68907	0.20903
						3.6913	0.18236
						3.69353	0.15907
						3.69576	0.13943
						3.69799	0.12281
						3.70022	0.10895
						3.70245	0.09754
						3.70468	0.08826
						3.70691	0.08078
						3.70914	0.07476
						3.71137	0.0699
						3.7136	0.06654
						3.71583	0.06379
						3.71806	0.06144
						3.72029	0.05932
						3.72252	0.0573
						3.72475	0.0553
						3.72698	0.05325
						3.72921	0.05113
						3.73144	0.04894
						3.73367	0.0467
						3.7359	0.04441
						3.73813	0.04212
						3.74036	0.03986
						3.74259	0.03763
						3.74482	0.03546
						3.74705	0.03334
						3.74928	0.03128
						3.75151	0.02926
						3.75374	0.02726
						3.75597	0.02526
						3.7582	0.02324
						3.76043	0.02118
						3.76266	0.01908
						3.76489	0.01694
						3.76712	0.01476
						3.76935	0.01259
						3.77158	0.01045
						3.77381	0.00842
						3.77604	0.00655
						3.77827	0.00491
						3.7805	0.00359
						3.78273	0.00266
						3.78496	0.0022
						3.78719	0.00225
						3.78942	0.00288
						3.79165	0.0041
						3.79388	0.00515
						3.79611	0.00584
						3.79834	0.00687
						3.80057	0.0084
						3.8028	0.01036
						3.80503	0.01266
						3.80726	0.01519
						3.80949	0.01784
						3.81172	0.0205
						3.81395	0.02306
						3.81618	0.02544
						3.81841	0.02753
						3.82064	0.0293
						3.82287	0.03068
						3.8251	0.03167
						3.82733	0.03229
						3.82956	0.03256
						3.83179	0.03256
						3.83402	0.03237
						3.83625	0.03212
						3.83848	0.03192
						3.84071	0.03193
						3.84294	0.0323
						3.84517	0.0332
						3.8474	0.03479
						3.84963	0.03724
						3.85186	0.04072
						3.85409	0.0454
						3.85632	0.05142
						3.85855	0.05895
						3.86078	0.06811
						3.86301	0.07906
						3.86524	0.0919
						3.86747	0.10675
						3.8697	0.12372
						3.87193	0.14289
						3.87416	0.16434
						3.87639	0.18812
						3.87862	0.21426
						3.88085	0.24275
						3.88308	0.27356
						3.88531	0.30661
						3.88754	0.34178
						3.88977	0.37889
						3.892	0.41772
						3.89423	0.45796
						3.89646	0.49927
						3.89869	0.54123
						3.90092	0.58337
						3.90315	0.62515
						3.90538	0.66599
						3.90761	0.70528
						3.90984	0.74238
						3.91207	0.77664
						3.9143	0.80741
						3.91653	0.83407
						3.91876	0.85604
						3.92099	0.8728
						3.92322	0.8839
						3.92545	0.889
						3.92768	0.88785
						3.92991	0.88034
						3.93214	0.86646
						3.93437	0.84635
						3.9366	0.82028
						3.93883	0.78863
						3.94106	0.75192
						3.94329	0.71077
						3.94552	0.66587
						3.94775	0.618
						3.94998	0.56799
						3.95221	0.51668
						3.95444	0.46494
						3.95667	0.41358
						3.9589	0.36339
						3.96113	0.31509
						3.96336	0.26933
						3.96559	0.22663
						3.96782	0.18743
						3.97005	0.15203
						3.97228	0.12062
						3.97451	0.09327
						3.97674	0.06993
						3.97897	0.05046
						3.9812	0.03461
						3.98343	0.02205
						3.98566	0.01241
						3.98789	0.00524
						3.99012	0.000109819
						3.99235	-0.00346
						3.99458	-0.00591
						3.99681	-0.00767
						3.99904	-0.00914
						--	--	4.00204	0.00936
						--	--	4.00408	0.00784
						--	--	4.00612	0.00747
						--	--	4.00817	0.00852
						--	--	4.01021	0.01122
						--	--	4.01226	0.01573
						--	--	4.0143	0.02213
						--	--	4.01634	0.03038
						--	--	4.01839	0.0404
						--	--	4.02043	0.05197
						--	--	4.02248	0.06553
						--	--	4.02452	0.08196
						--	--	4.02656	0.09891
						--	--	4.02861	0.11599
						--	--	4.03065	0.13278
						--	--	4.0327	0.14894
						--	--	4.03474	0.16418
						--	--	4.03678	0.1783
						--	--	4.03883	0.19124
						--	--	4.04087	0.20305
						--	--	4.04292	0.21392
						--	--	4.04496	0.22416
						--	--	4.047	0.23421
						--	--	4.04905	0.24461
						--	--	4.05109	0.25597
						--	--	4.05314	0.26894
						--	--	4.05518	0.28415
						--	--	4.05722	0.3022
						--	--	4.05927	0.32359
						--	--	4.06131	0.34872
						--	--	4.06336	0.37781
						--	--	4.0654	0.41088
						--	--	4.06744	0.44775
						--	--	4.06949	0.48804
						--	--	4.07153	0.53113
						--	--	4.07358	0.57622
						--	--	4.07562	0.6223
						--	--	4.07766	0.66826
						--	--	4.07971	0.71287
						--	--	4.08175	0.75485
						--	--	4.0838	0.79292
						--	--	4.08584	0.82589
						--	--	4.08788	0.85266
						--	--	4.08993	0.87231
						--	--	4.09197	0.88412
						--	--	4.09402	0.88762
						--	--	4.09606	0.88262
						--	--	4.0981	0.86918
						--	--	4.10015	0.84767
						--	--	4.10219	0.81869
						--	--	4.10424	0.7831
						--	--	4.10628	0.74195
						--	--	4.10832	0.69643
						--	--	4.11037	0.64786
						--	--	4.11241	0.59757
						--	--	4.11446	0.54688
						--	--	4.1165	0.49707
						--	--	4.11854	0.44927
						--	--	4.12059	0.40446
						--	--	4.12263	0.36342
						--	--	4.12468	0.32671
						--	--	4.12672	0.29492
						--	--	4.12876	0.26817
						--	--	4.13081	0.24606
						--	--	4.13285	0.22826
						--	--	4.1349	0.21429
						--	--	4.13694	0.20354
						--	--	4.13898	0.1953
						--	--	4.14103	0.18883
						--	--	4.14307	0.18341
						--	--	4.14512	0.17832
						--	--	4.14716	0.17298
						--	--	4.1492	0.16687
						--	--	4.15125	0.15963
						--	--	4.15329	0.15104
						--	--	4.15534	0.14104
						--	--	4.15738	0.12968
						--	--	4.15942	0.11717
						--	--	4.16147	0.10382
						--	--	4.16351	0.08999
						--	--	4.16556	0.07614
						--	--	4.1676	0.06269
						--	--	4.16964	0.05008
						--	--	4.17169	0.0387
						--	--	4.17373	0.02886
						--	--	4.17578	0.0208
						--	--	4.17782	0.01465
						--	--	4.17986	0.01043
						--	--	4.18191	0.00803
						--	--	4.18395	0.00678
						--	--	4.186	0.00694
						--	--	4.18804	0.00823
						--	--	4.19008	0.01032
						--	--	4.19213	0.01287
						--	--	4.19417	0.01556
						--	--	4.19622	0.01807
						--	--	4.19826	0.02019
						--	--	4.2003	0.02174
						--	--	4.20235	0.02264
						--	--	4.20439	0.0229
						--	--	4.20644	0.0226
						--	--	4.20848	0.0219
						--	--	4.21052	0.02103
						--	--	4.21257	0.02025
						--	--	4.21461	0.01985
						--	--	4.21666	0.02013
						--	--	4.2187	0.02135
						--	--	4.22074	0.02375
						--	--	4.22279	0.02753
						--	--	4.22483	0.03279
						--	--	4.22688	0.0396
						--	--	4.22892	0.04793
						--	--	4.23096	0.0577
						--	--	4.23301	0.06876
						--	--	4.23505	0.08096
						--	--	4.2371	0.09407
						--	--	4.23914	0.10792
						--	--	4.24118	0.1223
						--	--	4.24323	0.1371
						--	--	4.24527	0.15222
						--	--	4.24732	0.16766
						--	--	4.24936	0.18347
						--	--	4.2514	0.19981
						--	--	4.25345	0.21689
						--	--	4.25549	0.23499
						--	--	4.25754	0.25443
						--	--	4.25958	0.27557
						--	--	4.26162	0.29875
						--	--	4.26367	0.32427
						--	--	4.26571	0.35237
						--	--	4.26776	0.38321
						--	--	4.2698	0.41681
						--	--	4.27184	0.45308
						--	--	4.27389	0.49176
						--	--	4.27593	0.53243
						--	--	4.27798	0.57452
						--	--	4.28002	0.61731
						--	--	4.28206	0.65998
						--	--	4.28411	0.70158
						--	--	4.28615	0.74111
						--	--	4.2882	0.77757
						--	--	4.29024	0.80994
						--	--	4.29228	0.83731
						--	--	4.29433	0.85882
						--	--	4.29637	0.87381
						--	--	4.29842	0.88176
						--	--	4.30046	0.88236
						--	--	4.3025	0.87553
						--	--	4.30455	0.86139
						--	--	4.30659	0.84031
						--	--	4.30864	0.81285
						--	--	4.31068	0.77975
						--	--	4.31272	0.74192
						--	--	4.31477	0.70036
						--	--	4.31681	0.65617
						--	--	4.31886	0.61045
						--	--	4.3209	0.56429
						--	--	4.32294	0.51872
						--	--	4.32499	0.47466
						--	--	4.32703	0.4329
						--	--	4.32908	0.39407
						--	--	4.33112	0.35861
						--	--	4.33316	0.32681
								4.33521	0.29875
								4.33725	0.27435
								4.3393	0.25338
								4.34134	0.23549
								4.34338	0.22024
								4.34543	0.20712
								4.34747	0.19562
								4.34952	0.1852
								4.35156	0.17541
								4.3536	0.16584
								4.35565	0.15615
								4.35769	0.14613
								4.35974	0.13566
								4.36178	0.12472
								4.36382	0.1134
								4.36587	0.10184
								4.36791	0.09026
								4.36996	0.07893
								4.372	0.0681
								4.37404	0.05804
								4.37609	0.04899
								4.37813	0.04111
								4.38018	0.03453
								4.38222	0.0293
								4.38426	0.02538
								4.38631	0.02269
								4.38835	0.02106
								4.3904	0.02029
								4.39244	0.02013
								4.39448	0.02034
								4.39653	0.02068
								4.39857	0.02094
								4.40062	0.02094
								4.40266	0.02058
								4.4047	0.01982
								4.40675	0.0187
								4.40879	0.01733
								4.41084	0.01589
								4.41288	0.01461
								4.41492	0.01376
								4.41697	0.01363
								4.41901	0.0145
								4.42106	0.01679
								4.4231	0.02077
								4.42514	0.02275
								4.42719	0.02646
								4.42923	0.03191
								4.43128	0.039
								4.43332	0.04756
								4.43536	0.05737
								4.43741	0.06813
								4.43945	0.08208
								4.4415	0.09737
								4.44354	0.11262
								4.44558	0.12755
								4.44763	0.14194
								4.44967	0.15567
								4.45172	0.16872
								4.45376	0.18119
								4.4558	0.19328
								4.45785	0.20532
								4.45989	0.21773
								4.46194	0.23101
								4.46398	0.2457
								4.46602	0.26237
								4.46807	0.28156
								4.47011	0.30373
								4.47216	0.32928
								4.4742	0.35843
								4.47624	0.39128
								4.47829	0.42772
								4.48033	0.46745
								4.48238	0.50996
								4.48442	0.55455
								4.48646	0.60034
								4.48851	0.64631
								4.49055	0.69131
								4.4926	0.73415
								4.49464	0.77358
								4.49668	0.80843
								4.49873	0.83759
								4.50077	0.86008
								4.50282	0.87513
								4.50486	0.88216
								4.5069	0.88086
								4.50895	0.87117
								4.51099	0.8533
								4.51304	0.82774
								4.51508	0.7952
								4.51712	0.7566
								4.51917	0.71305
								4.52121	0.66578
								4.52326	0.61609
								4.5253	0.56529
								4.52734	0.51465
								4.52939	0.46537
								4.53143	0.41851
								4.53348	0.37494
								4.53552	0.33534
								4.53756	0.30019
								4.53961	0.2697
								4.54165	0.24391
								4.5437	0.22261
								4.54574	0.20544
								4.54778	0.19188
								4.54983	0.18131
								4.55187	0.17302
								4.55392	0.1663
								4.55596	0.16045
								4.558	0.15483
								4.56005	0.14889
								4.56209	0.14217
								4.56414	0.13439
								4.56618	0.12613
								4.56822	0.11741
								4.57027	0.10752
								4.57231	0.09667
								4.57436	0.08515
								4.5764	0.07334
								4.57844	0.06163
								4.58049	0.05043
								4.58253	0.04012
								4.58458	0.03102
								4.58662	0.02341
								4.58866	0.01745
								4.59071	0.01323
								4.59275	0.01074
								4.5948	0.00989
								4.59684	0.01049
								4.59888	0.01035
								4.60093	0.00955
								4.60297	0.0094
								4.60502	0.00963
								4.60706	0.00997
								4.6091	0.01022
								4.61115	0.01022
								4.61319	0.0099
								4.61524	0.00927
								4.61728	0.00839
								4.61932	0.00741
								4.62137	0.00653
								4.62341	0.006
								4.62546	0.00607
								4.6275	0.00701
								4.62954	0.00907
								4.63159	0.01245
								4.63363	0.0173
								4.63568	0.0237
								4.63772	0.03168
								4.63976	0.04115
								4.64181	0.052
								4.64385	0.06403
								4.6459	0.07701
								4.64794	0.09188
								4.64998	0.10765
								4.65203	0.12361
								4.65407	0.13957
								4.65612	0.15538
								4.65816	0.171
								4.6602	0.18646
								4.66225	0.2019
								4.66429	0.21753
								4.66634	0.23366
								4.66838	0.25067
								4.67042	0.26897
								4.67247	0.28899
								4.67451	0.31114
								4.67656	0.33579
								4.6786	0.36324
								4.68064	0.39365
								4.68269	0.42706
								4.68473	0.46335
								4.68678	0.50223
								4.68882	0.54323
								4.69086	0.58572
								4.69291	0.62891
								4.69495	0.67188
								4.697	0.71362
								4.69904	0.75305
								4.70108	0.78908
								4.70313	0.82066
								4.70517	0.8468
								4.70722	0.86665
								4.70926	0.87949
								4.7113	0.88483
								4.71335	0.88239
								4.71539	0.87211
								4.71744	0.85417
								4.71948	0.82901
								4.72152	0.79725
								4.72357	0.75973
								4.72561	0.71743
								4.72766	0.67145
								4.7297	0.62294
								4.73174	0.5731
								4.73379	0.52308
								4.73583	0.47396
								4.73788	0.42671
								4.73992	0.38216
								4.74196	0.34094
								4.74401	0.30353
								4.74605	0.2702
								4.7481	0.24102
								4.75014	0.21631
								4.75218	0.19621
								4.75423	0.17953
								4.75627	0.16579
								4.75832	0.15444
								4.76036	0.14493
								4.7624	0.13669
								4.76445	0.12921
								4.76649	0.12203
								4.76854	0.1148
								4.77058	0.10724
								4.77262	0.09921
								4.77467	0.09064
								4.77671	0.08157
								4.77876	0.07214
								4.7808	0.06253
								4.78284	0.05298
								4.78489	0.04373
								4.78693	0.03505
								4.78898	0.02715
								4.79102	0.02023
								4.79306	0.01443
								4.79511	0.00981
								4.79715	0.0064
								4.7992	0.00413
								4.80124	0.0029
								4.80328	0.00258
								4.80533	0.00298
								4.80737	0.00392
								4.80942	0.00523
								4.81146	0.00682
								4.8135	0.00851
								4.81555	0.00804
								4.81759	0.00712
								4.81964	0.00628
								4.82168	0.00564
								4.82372	0.00536
								4.82577	0.00563
								4.82781	0.00665
								4.82986	0.00863
								4.8319	0.01178
								4.83394	0.01624
								4.83599	0.02213
								4.83803	0.02948
								4.84008	0.03825
								4.84212	0.04835
								4.84416	0.05957
								4.84621	0.07168
								4.84825	0.08436
								4.8503	0.0973
								4.85234	0.11013
								4.85438	0.12254
								4.85643	0.13425
								4.85847	0.14504
								4.86052	0.15479
								4.86256	0.16351
								4.8646	0.17271
								4.86665	0.18119
								4.86869	0.18931
								4.87074	0.19753
								4.87278	0.20641
								4.87482	0.21656
								4.87687	0.22864
								4.87891	0.24328
								4.88096	0.26108
								4.883	0.28254
								4.88504	0.30804
								4.88709	0.3378
								4.88913	0.37185
								4.89118	0.41001
								4.89322	0.45189
								4.89526	0.49689
								4.89731	0.54419
								4.89935	0.59279
								4.9014	0.64158
								4.90344	0.6893
								4.90548	0.73468
								4.90753	0.7764
								4.90957	0.81324
								4.91162	0.84406
								4.91366	0.86789
								4.9157	0.88396
								4.91775	0.89173
								4.91979	0.89093
								4.92184	0.88157
								4.92388	0.86393
								4.92592	0.83855
								4.92797	0.80621
								4.93001	0.76789
								4.93206	0.72476
								4.9341	0.67806
								4.93614	0.62911
								4.93819	0.57921
								4.94023	0.52963
								4.94228	0.48152
								4.94432	0.43587
								4.94636	0.3935
								4.94841	0.355
								4.95045	0.32077
								4.9525	0.29096
								4.95454	0.2655
								4.95658	0.24413
								4.95863	0.22643
								4.96067	0.21185
								4.96272	0.19974
								4.96476	0.1894
								4.9668	0.18014
								4.96885	0.17131
								4.97089	0.16232
								4.97294	0.15271
								4.97498	0.14211
								4.97702	0.13214
								4.97907	0.12169
								4.98111	0.11008
								4.98316	0.0975
								4.9852	0.08425
								4.98724	0.07073
								4.98929	0.05737
								4.99133	0.04461
								4.99338	0.03289
								4.99542	0.0226
								4.99746	0.01407
								4.99951	0.00751
								5.00155	0.00307
								5.0036	0.00077453
								--	--
								--	--
								--	--
								--	--
								--	--
								--	--
								--	--
								--	--
								--	--
								--	--
								--	--
								--	--
								--	--
								--	--
								--	--
								--	--
								--	--
								--	--
								--	--
								--	--
								--	--
								--	--
								--	--
								--	--
								--	--
								--	--
								--	--
								--	--
								--	--
								--	--
								--	--
								--	--
								--	--
								--	--
								--	--
								--	--
								--	--
								--	--
								--	--
								--	--
								--	--
								--	--
								--	--
								--	--
								--	--
								--	--
								--	--
								--	--
								--	--
								--	--
								--	--
								--	--
								--	--
								--	--
								--	--
								--	--
								--	--
[truncated: 106 more rows]

## Sheet: fig2e
X1	Y1	X2	Y2	X3	Y3	X4	Y4	X5	Y5
0.00199	-1.64249		--		--		--		--
0.00398	-1.6202		--		--		--		--
0.00597	-1.58882		--		--		--		--
0.00796	-1.54824		--		--		--		--
0.00995	-1.49861		--		--		--		--
0.01194	-1.44042		--		--		--		--
0.01393	-1.37444		--		--		--		--
0.01592	-1.30173		--		--		--		--
0.01791	-1.22365		--		--		--		--
0.0199	-1.14174		--		--		--		--
0.02189	-1.05772		--		--		--		--
0.02388	-0.97342		--		--		--		--
0.02587	-0.89072		--		--		--		--
0.02786	-0.81143		--		--		--		--
0.02985	-0.73729		--		--		--		--
0.03184	-0.66988		--		--		--		--
0.03383	-0.61054		--		--		--		--
0.03582	-0.56035		--		--		--		--
0.03781	-0.52009		--		--		--		--
0.0398	-0.49023		--		--		--		--
0.04179	-0.47089		--		--		--		--
0.04378	-0.46188		--		--		--		--
0.04577	-0.4627		--		--		--		--
0.04776	-0.47256		--		--		--		--
0.04975	-0.49055		--		--		--		--
0.05174	-0.51538		--		--		--		--
0.05373	-0.54571		--		--		--		--
0.05572	-0.58011		--		--		--		--
0.05771	-0.61714		--		--		--		--
0.0597	-0.65535		--		--		--		--
0.06169	-0.69341		--		--		--		--
0.06368	-0.73004		--		--		--		--
0.06567	-0.76415		--		--		--		--
0.06766	-0.79481		--		--		--		--
0.06965	-0.82125		--		--		--		--
0.07164	-0.84292		--		--		--		--
0.07363	-0.85947		--		--		--		--
0.07562	-0.87073		--		--		--		--
0.07761	-0.8767		--		--		--		--
0.0796	-0.87756		--		--		--		--
0.08159	-0.87361		--		--		--		--
0.08358	-0.86528		--		--		--		--
0.08557	-0.85315		--		--		--		--
0.08756	-0.8397		--		--		--		--
0.08955	-0.82361		--		--		--		--
0.09154	-0.80554		--		--		--		--
0.09353	-0.78616		--		--		--		--
0.09552	-0.76609		--		--		--		--
0.09751	-0.74595		--		--		--		--
0.0995	-0.72629		--		--		--		--
0.10149	-0.70759		--		--		--		--
0.10348	-0.69027		--		--		--		--
0.10547	-0.67468		--		--		--		--
0.10746	-0.66104		--		--		--		--
0.10945	-0.6495		--		--		--		--
0.11144	-0.64012		--		--		--		--
0.11343	-0.63285		--		--		--		--
0.11542	-0.62753		--		--		--		--
0.11741	-0.62393		--		--		--		--
0.1194	-0.62172		--		--		--		--
0.12139	-0.62051		--		--		--		--
0.12338	-0.61985		--		--		--		--
0.12537	-0.61924		--		--		--		--
0.12736	-0.61816		--		--		--		--
0.12935	-0.61611		--		--		--		--
0.13134	-0.61261		--		--		--		--
0.13333	-0.60724		--		--		--		--
0.13532	-0.59965		--		--		--		--
0.13731	-0.58959		--		--		--		--
0.1393	-0.57694		--		--		--		--
0.14129	-0.56173		--		--		--		--
0.14328	-0.54411		--		--		--		--
0.14527	-0.52441		--		--		--		--
0.14726	-0.50307		--		--		--		--
0.14925	-0.4807		--		--		--		--
0.15124	-0.45799		--		--		--		--
0.15323	-0.43573		--		--		--		--
0.15522	-0.41476		--		--		--		--
0.15721	-0.39593		--		--		--		--
0.1592	-0.38003		--		--		--		--
0.16119	-0.36781		--		--		--		--
0.16318	-0.35986		--		--		--		--
0.16517	-0.35664		--		--		--		--
0.16716	-0.35838		--		--		--		--
0.16915	-0.3651		--		--		--		--
0.17114	-0.37659		--		--		--		--
0.17313	-0.39237		--		--		--		--
0.17512	-0.41173		--		--		--		--
0.17711	-0.43375		--		--		--		--
0.1791	-0.45732		--		--		--		--
0.18109	-0.48116		--		--		--		--
0.18308	-0.50394		--		--		--		--
0.18507	-0.52411		--		--		--		--
0.18706	-0.54049		--		--		--		--
0.18905	-0.55181		--		--		--		--
0.19104	-0.557		--		--		--		--
0.19303	-0.55516		--		--		--		--
0.19502	-0.54569		--		--		--		--
0.19701	-0.52828		--		--		--		--
0.199	-0.50294		--		--		--		--
0.20099	-0.47001		--		--		--		--
0.20298	-0.43014		--		--		--		--
0.20497	-0.38428		--		--		--		--
0.20696	-0.33364		--		--		--		--
0.20895	-0.27959		--		--		--		--
0.21094	-0.22365		--		--		--		--
0.21293	-0.16739		--		--		--		--
0.21492	-0.11233		--		--		--		--
0.21691	-0.0599		--		--		--		--
0.2189	-0.01134		--		--		--		--
0.22089	0.03235		--		--		--		--
0.22288	0.07048		--		--		--		--
0.22487	0.10268		--		--		--		--
0.22686	0.12896		--		--		--		--
0.22885	0.14968		--		--		--		--
0.23084	0.16554		--		--		--		--
0.23283	0.17754		--		--		--		--
0.23482	0.18693		--		--		--		--
0.23681	0.19514		--		--		--		--
0.2388	0.20399		--		--		--		--
0.24079	0.2162		--		--		--		--
0.24278	0.23174		--		--		--		--
0.24477	0.25188		--		--		--		--
0.24676	0.27765		--		--		--		--
0.24875	0.30978		--		--		--		--
0.25074	0.34862		--		--		--		--
0.25273	0.39412		--		--		--		--
0.25472	0.44583		--		--		--		--
0.25671	0.50288		--		--		--		--
0.2587	0.56405		--		--		--		--
0.26069	0.6278		--		--		--		--
0.26268	0.69235		--		--		--		--
0.26467	0.75576		--		--		--		--
0.26666	0.81602		--		--		--		--
0.26865	0.87117		--		--		--		--
0.27064	0.91939		--		--		--		--
0.27263	0.9591		--		--		--		--
0.27462	0.98904		--		--		--		--
0.27661	1.00835		--		--		--		--
0.2786	1.01661		--		--		--		--
0.28059	1.01388		--		--		--		--
0.28258	1.00069		--		--		--		--
0.28457	0.97806		--		--		--		--
0.28656	0.94741		--		--		--		--
0.28855	0.91052		--		--		--		--
0.29054	0.86947		--		--		--		--
0.29253	0.82648		--		--		--		--
0.29452	0.78388		--		--		--		--
0.29651	0.74395		--		--		--		--
0.2985	0.70882		--		--		--		--
0.30049	0.68036		--		--		--		--
0.30248	0.66014		--		--		--		--
0.30447	0.64926		--		--		--		--
0.30646	0.6484		--		--		--		--
0.30845	0.6577		--		--		--		--
0.31044	0.67682		--		--		--		--
0.31243	0.70491		--		--		--		--
0.31442	0.74067		--		--		--		--
0.31641	0.78242		--		--		--		--
0.3184	0.82818		--		--		--		--
0.32039	0.87573		--		--		--		--
0.32238	0.92278		--		--		--		--
0.32437	0.96701		--		--		--		--
0.32636	1.00623		--		--		--		--
0.32835	1.03847		--		--		--		--
0.33034	1.06205		--		--		--		--
0.33233	1.07568		--		--		--		--
0.33432	1.07853		--		--		--		--
0.33631	1.07025		--		--		--		--
0.3383	1.05096		--		--		--		--
0.34029	1.02131		--		--		--		--
0.34228	0.98241		--		--		--		--
0.34427	0.93578		--		--		--		--
0.34626	0.88331		--		--		--		--
0.34825	0.82717		--		--		--		--
0.35024	0.76972		--		--		--		--
0.35223	0.71343		--		--		--		--
0.35422	0.66077		--		--		--		--
0.35621	0.61411		--		--		--		--
0.3582	0.57567		--		--		--		--
0.36019	0.54742		--		--		--		--
0.36218	0.53099		--		--		--		--
0.36417	0.52767		--		--		--		--
0.36616	0.53834		--		--		--		--
0.36815	0.56345		--		--		--		--
0.37014	0.60302		--		--		--		--
0.37213	0.65667		--		--		--		--
0.37412	0.7236		--		--		--		--
0.37611	0.80265		--		--		--		--
0.3781	0.89233		--		--		--		--
0.38009	0.99089		--		--		--		--
0.38208	1.09635		--		--		--		--
0.38407	1.20655		--		--		--		--
0.38606	1.31924		--		--		--		--
0.38805	1.43211		--		--		--		--
0.39004	1.54284		--		--		--		--
0.39203	1.64919		--		--		--		--
0.39402	1.749		--		--		--		--
0.39601	1.84027		--		--		--		--
0.398	1.92118		--		--		--		--
0.39999	1.99015		--		--		--		--
0.40198	2.04584		--		--		--		--
0.40397	2.08723		--		--		--		--
0.40596	2.11359		--		--		--		--
0.40795	2.12453		--		--		--		--
0.40994	2.12003		--		--		--		--
0.41193	2.10041		--		--		--		--
0.41392	2.06637		--		--		--		--
0.41591	2.01895		--		--		--		--
0.4179	1.95956		--		--		--		--
0.41989	1.8899		--		--		--		--
0.42188	1.81197		--		--		--		--
0.42387	1.72804		--		--		--		--
0.42586	1.64053		--		--		--		--
0.42785	1.552		--		--		--		--
0.42984	1.46508		--		--		--		--
0.43183	1.38235		--		--		--		--
0.43382	1.30629		--		--		--		--
0.43581	1.2392		--		--		--		--
0.4378	1.18307		--		--		--		--
0.43979	1.13958		--		--		--		--
0.44178	1.10994		--		--		--		--
0.44377	1.0949		--		--		--		--
0.44576	1.0947		--		--		--		--
0.44775	1.10901		--		--		--		--
0.44974	1.13697		--		--		--		--
0.45173	1.17716		--		--		--		--
0.45372	1.22771		--		--		--		--
0.45571	1.2863		--		--		--		--
0.4577	1.35027		--		--		--		--
0.45969	1.41673		--		--		--		--
0.46168	1.48264		--		--		--		--
0.46367	1.54497		--		--		--		--
0.46566	1.6008		--		--		--		--
0.46765	1.64743		--		--		--		--
0.46964	1.68256		--		--		--		--
0.47163	1.70432		--		--		--		--
0.47362	1.71138		--		--		--		--
0.47561	1.70303		--		--		--		--
0.4776	1.67918		--		--		--		--
0.47959	1.6404		--		--		--		--
0.48158	1.58789		--		--		--		--
0.48357	1.52342		--		--		--		--
0.48556	1.44923		--		--		--		--
0.48755	1.36799		--		--		--		--
0.48954	1.28263		--		--		--		--
0.49153	1.19621		--		--		--		--
0.49352	1.11183		--		--		--		--
0.49551	1.0324		--		--		--		--
0.4975	0.9606		--		--		--		--
0.49949	0.8987		--		--		--		--
0.50148	0.84849		--		--		--		--
0.50347	0.81118		--		--		--		--
0.50546	0.78738		--		--		--		--
0.50745	0.77704		--		--		--		--
0.50944	0.77953		--		--		--		--
0.51143	0.79362		--		--		--		--
0.51342	0.81759		--		--		--		--
0.51541	0.84931		--		--		--		--
0.5174	0.88638		--		--		--		--
0.51939	0.92625		--		--		--		--
0.52138	0.96634		--		--		--		--
0.52337	1.00419		--		--		--		--
0.52536	1.03761		--		--		--		--
0.52735	1.06476		--		--		--		--
0.52934	1.08426		--		--		--		--
0.53133	1.09523		--		--		--		--
0.53332	1.09738		--		--		--		--
0.53531	1.09096		--		--		--		--
0.5373	1.07677		--		--		--		--
0.53929	1.05609		--		--		--		--
0.54128	1.03057		--		--		--		--
0.54327	1.00219		--		--		--		--
0.54526	0.97308		--		--		--		--
0.54725	0.9454		--		--		--		--
0.54924	0.92122		--		--		--		--
0.55123	0.90239		--		--		--		--
0.55322	0.89039		--		--		--		--
0.55521	0.88629		--		--		--		--
0.5572	0.89062		--		--		--		--
0.55919	0.90336		--		--		--		--
0.56118	0.92391		--		--		--		--
0.56317	0.95112		--		--		--		--
0.56516	0.98332		--		--		--		--
0.56715	1.01844		--		--		--		--
0.56914	1.05407		--		--		--		--
0.57113	1.08762		--		--		--		--
0.57312	1.11644		--		--		--		--
0.57511	1.13795		--		--		--		--
0.5771	1.14983		--		--		--		--
0.57909	1.1501		--		--		--		--
0.58108	1.13727		--		--		--		--
0.58307	1.1104		--		--		--		--
0.58506	1.0692		--		--		--		--
0.58705	1.01403		--		--		--		--
0.58904	0.94592		--		--		--		--
0.59103	0.86655		--		--		--		--
0.59302	0.77811		--		--		--		--
0.59501	0.68329		--		--		--		--
0.597	0.58512		--		--		--		--
0.59899	0.48682		--		--		--		--
0.60098	0.39167		--		--		--		--
0.60297	0.30286		--		--		--		--
0.60496	0.22332		--		--		--		--
0.60695	0.1556		--		--		--		--
0.60894	0.10175		--		--		--		--
0.61093	0.06322		--		--		--		--
0.61292	0.04081		--		--		--		--
0.61491	0.03461		--		--		--		--
0.6169	0.04405		--		--		--		--
0.61889	0.06787		--		--		--		--
0.62088	0.10426		--		--		--		--
0.62287	0.15087		--		--		--		--
0.62486	0.205		--		--		--		--
0.62685	0.2637		--		--		--		--
0.62884	0.3239		--		--		--		--
0.63083	0.38257		--		--		--		--
0.63282	0.43686		--		--		--		--
0.63481	0.48422		--		--		--		--
0.6368	0.52252		--		--		--		--
0.63879	0.55011		--		--		--		--
0.64078	0.56592		--		--		--		--
0.64277	0.56946		--		--		--		--
0.64476	0.56084		--		--		--		--
0.64675	0.54072		--		--		--		--
0.64874	0.51029		--		--		--		--
0.65073	0.47118		--		--		--		--
0.65272	0.42533		--		--		--		--
0.65471	0.37494		--		--		--		--
0.6567	0.32231		--		--		--		--
0.65869	0.26976		--		--		--		--
0.66068	0.21947		--		--		--		--
0.66267	0.17343		--		--		--		--
0.66466	0.13332		--		--		--		--
0.66665	0.10045		--		--		--		--
0.66864	0.07574		--		--		--		--
0.67063	0.05965		--		--		--		--
0.67262	0.05222		--		--		--		--
0.67461	0.05307		--		--		--		--
0.6766	0.06147		--		--		--		--
0.67859	0.07635		--		--		--		--
0.68058	0.09641		--		--		--		--
0.68257	0.1202		--		--		--		--
0.68456	0.14618		--		--		--		--
0.68655	0.1728		--		--		--		--
0.68854	0.19861		--		--		--		--
0.69053	0.22263		--		--		--		--
0.69252	0.24429		--		--		--		--
0.69451	0.2618		--		--		--		--
0.6965	0.27456		--		--		--		--
0.69849	0.2822		--		--		--		--
0.70048	0.28463		--		--		--		--
0.70247	0.28201		--		--		--		--
0.70446	0.2747		--		--		--		--
0.70645	0.26322		--		--		--		--
0.70844	0.24823		--		--		--		--
0.71043	0.23045		--		--		--		--
0.71242	0.21064		--		--		--		--
0.71441	0.18952		--		--		--		--
0.7164	0.16777		--		--		--		--
0.71839	0.14596		--		--		--		--
0.72038	0.12456		--		--		--		--
0.72237	0.10392		--		--		--		--
0.72436	0.08426		--		--		--		--
0.72635	0.06567		--		--		--		--
0.72834	0.04816		--		--		--		--
0.73033	0.03163		--		--		--		--
0.73232	0.01593		--		--		--		--
0.73431	0.000863285		--		--		--		--
0.7363	-0.01377		--		--		--		--
0.73829	-0.02818		--		--		--		--
0.74028	-0.04253		--		--		--		--
0.74227	-0.05697		--		--		--		--
0.74426	-0.07158		--		--		--		--
0.74625	-0.08705		--		--		--		--
0.74824	-0.10381		--		--		--		--
0.75023	-0.12082		--		--		--		--
0.75222	-0.13805		--		--		--		--
0.75421	-0.15549		--		--		--		--
0.7562	-0.17315		--		--		--		--
0.75819	-0.19107		--		--		--		--
0.76018	-0.20933		--		--		--		--
0.76217	-0.22807		--		--		--		--
0.76416	-0.24746		--		--		--		--
0.76615	-0.26774		--		--		--		--
0.76814	-0.28915		--		--		--		--
0.77013	-0.31194		--		--		--		--
0.77212	-0.33636		--		--		--		--
0.77411	-0.3626		--		--		--		--
0.7761	-0.39078		--		--		--		--
0.77809	-0.42091		--		--		--		--
0.78008	-0.45288		--		--		--		--
0.78207	-0.48642		--		--		--		--
0.78406	-0.52111		--		--		--		--
0.78605	-0.55636		--		--		--		--
0.78804	-0.59142		--		--		--		--
0.79003	-0.62541		--		--		--		--
0.79202	-0.65731		--		--		--		--
0.79401	-0.68607		--		--		--		--
0.796	-0.71057		--		--		--		--
0.79799	-0.72976		--		--		--		--
0.79998	-0.74262		--		--		--		--
0.80197	-0.74831		--		--		--		--
0.80396	-0.74617		--		--		--		--
0.80595	-0.73577		--		--		--		--
0.80794	-0.71696		--		--		--		--
0.80993	-0.6899		--		--		--		--
0.81192	-0.65507		--		--		--		--
0.81391	-0.61325		--		--		--		--
0.8159	-0.56554		--		--		--		--
0.81789	-0.51327		--		--		--		--
0.81988	-0.45801		--		--		--		--
0.82187	-0.40144		--		--		--		--
0.82386	-0.3454		--		--		--		--
0.82585	-0.29171		--		--		--		--
0.82784	-0.24211		--		--		--		--
0.82983	-0.1982		--		--		--		--
0.83182	-0.16137		--		--		--		--
0.83381	-0.13274		--		--		--		--
0.8358	-0.11311		--		--		--		--
0.83779	-0.1029		--		--		--		--
0.83978	-0.10219		--		--		--		--
0.84177	-0.11069		--		--		--		--
0.84376	-0.12706		--		--		--		--
0.84575	-0.15007		--		--		--		--
0.84774	-0.17953		--		--		--		--
0.84973	-0.21406		--		--		--		--
0.85172	-0.25218		--		--		--		--
0.85371	-0.29238		--		--		--		--
0.8557	-0.33319		--		--		--		--
0.85769	-0.37326		--		--		--		--
0.85968	-0.41145		--		--		--		--
0.86167	-0.44683		--		--		--		--
0.86366	-0.47876		--		--		--		--
0.86565	-0.50691		--		--		--		--
0.86764	-0.53123		--		--		--		--
0.86963	-0.55196		--		--		--		--
0.87162	-0.5696		--		--		--		--
0.87361	-0.58484		--		--		--		--
0.8756	-0.59852		--		--		--		--
0.87759	-0.61153		--		--		--		--
0.87958	-0.62478		--		--		--		--
0.88157	-0.6391		--		--		--		--
0.88356	-0.65517		--		--		--		--
0.88555	-0.67348		--		--		--		--
0.88754	-0.69426		--		--		--		--
0.88953	-0.71748		--		--		--		--
0.89152	-0.74283		--		--		--		--
0.89351	-0.76971		--		--		--		--
0.8955	-0.79727		--		--		--		--
0.89749	-0.82449		--		--		--		--
0.89948	-0.85019		--		--		--		--
0.90147	-0.87312		--		--		--		--
0.90346	-0.89205		--		--		--		--
0.90545	-0.90587		--		--		--		--
0.90744	-0.91362		--		--		--		--
0.90943	-0.91463		--		--		--		--
0.91142	-0.90851		--		--		--		--
0.91341	-0.89528		--		--		--		--
0.9154	-0.87532		--		--		--		--
0.91739	-0.84943		--		--		--		--
0.91938	-0.81877		--		--		--		--
0.92137	-0.78488		--		--		--		--
0.92336	-0.74953		--		--		--		--
0.92535	-0.71476		--		--		--		--
0.92734	-0.68266		--		--		--		--
0.92933	-0.65536		--		--		--		--
0.93132	-0.63491		--		--		--		--
0.93331	-0.62312		--		--		--		--
0.9353	-0.62152		--		--		--		--
0.93729	-0.63126		--		--		--		--
0.93928	-0.65302		--		--		--		--
0.94127	-0.687		--		--		--		--
0.94326	-0.73286		--		--		--		--
0.94525	-0.78976		--		--		--		--
0.94724	-0.85635		--		--		--		--
0.94923	-0.93087		--		--		--		--
0.95122	-1.01117		--		--		--		--
0.95321	-1.09489		--		--		--		--
0.9552	-1.17965		--		--		--		--
0.95719	-1.26461		--		--		--		--
0.95918	-1.34536		--		--		--		--
0.96117	-1.41959		--		--		--		--
0.96316	-1.48532		--		--		--		--
0.96515	-1.54094		--		--		--		--
0.96714	-1.5853		--		--		--		--
0.96913	-1.61776		--		--		--		--
0.97112	-1.63821		--		--		--		--
0.97311	-1.64703		--		--		--		--
0.9751	-1.6451		--		--		--		--
0.97709	-1.63368		--		--		--		--
0.97908	-1.61442		--		--		--		--
0.98107	-1.58915		--		--		--		--
0.98306	-1.55987		--		--		--		--
0.98505	-1.52857		--		--		--		--
0.98704	-1.49716		--		--		--		--
0.98903	-1.46732		--		--		--		--
0.99102	-1.44048		--		--		--		--
0.99301	-1.41764		--		--		--		--
0.995	-1.39943		--		--		--		--
0.99699	-1.38601		--		--		--		--
0.99898	-1.37709		--		--		--		--
1.00097	-1.37195		--		--		--		--
1.00296	-1.3695		--		--		--		--
1.00495	-1.36837		--		--		--		--
1.00694	-1.36693		--		--		--		--
1.00893	-1.36349		--		--		--		--
1.01092	-1.35631		--		--		--		--
1.01291	-1.34378		--		--		--		--
1.0149	-1.32451		--		--		--		--
1.01689	-1.29738		--		--		--		--
1.01888	-1.26167		--		--		--		--
1.02087	-1.21708		--		--		--		--
1.02286	-1.16377		--		--		--		--
1.02485	-1.10237		--		--		--		--
1.02684	-1.03396		--		--		--		--
1.02883	-0.96001		--		--		--		--
1.03082	-0.88234		--		--		--		--
1.03281	-0.80298		--		--		--		--
1.0348	-0.72415		--		--		--		--
1.03679	-0.64807		--		--		--		--
1.03878	-0.57692		--		--		--		--
1.04077	-0.51268		--		--		--		--
1.04276	-0.45705		--		--		--		--
1.04475	-0.41138		--		--		--		--
1.04674	-0.3766		--		--		--		--
1.04873	-0.35318		--		--		--		--
1.05072	-0.34108		--		--		--		--
1.05271	-0.33982		--		--		--		--
1.0547	-0.34846		--		--		--		--
1.05669	-0.36569		--		--		--		--
1.05868	-0.38988		--		--		--		--
1.06067	-0.41918		--		--		--		--
1.06266	-0.45161		--		--		--		--
1.06465	-0.48519		--		--		--		--
1.06664	-0.518		--		--		--		--
1.06863	-0.54831		--		--		--		--
1.07062	-0.57462		--		--		--		--
1.07261	-0.59579		--		--		--		--
1.0746	-0.61103		--		--		--		--
1.07659	-0.61995		--		--		--		--
1.07858	-0.62255		--		--		--		--
1.08057	-0.61921		--		--		--		--
1.08256	-0.61064		--		--		--		--
1.08455	-0.59785		--		--		--		--
1.08654	-0.58202		--		--		--		--
1.08853	-0.56448		--		--		--		--
1.09052	-0.54659		--		--		--		--
1.09251	-0.52964		--		--		--		--
1.0945	-0.51482		--		--		--		--
1.09649	-0.50311		--		--		--		--
1.09848	-0.49524		--		--		--		--
1.10047	-0.49164		--		--		--		--
1.10246	-0.49243		--		--		--		--
1.10445	-0.49744		--		--		--		--
1.10644	-0.50618		--		--		--		--
1.10843	-0.51794		--		--		--		--
1.11042	-0.53179		--		--		--		--
1.11241	-0.54668		--		--		--		--
1.1144	-0.56148		--		--		--		--
1.11639	-0.57509		--		--		--		--
1.11838	-0.58649		--		--		--		--
1.12037	-0.5948		--		--		--		--
1.12236	-0.59937		--		--		--		--
1.12435	-0.59977		--		--		--		--
1.12634	-0.59585		--		--		--		--
1.12833	-0.58774		--		--		--		--
1.13032	-0.57585		--		--		--		--
1.13231	-0.56079		--		--		--		--
1.1343	-0.5434		--		--		--		--
1.13629	-0.52461		--		--		--		--
1.13828	-0.50407		--		--		--		--
1.14027	-0.48422		--		--		--		--
1.14226	-0.46601		--		--		--		--
1.14425	-0.45027		--		--		--		--
1.14624	-0.43762		--		--		--		--
1.14823	-0.42844		--		--		--		--
1.15022	-0.42286		--		--		--		--
1.15221	-0.4207		--		--		--		--
1.1542	-0.42152		--		--		--		--
1.15619	-0.42462		--		--		--		--
1.15818	-0.4291		--		--		--		--
1.16017	-0.43388		--		--		--		--
1.16216	-0.43782		--		--		--		--
1.16415	-0.43974		--		--		--		--
1.16614	-0.43853		--		--		--		--
1.16813	-0.43322		--		--		--		--
1.17012	-0.42304		--		--		--		--
1.17211	-0.40745		--		--		--		--
1.1741	-0.38625		--		--		--		--
1.17609	-0.35954		--		--		--		--
1.17808	-0.32773		--		--		--		--
1.18007	-0.29157		--		--		--		--
1.18206	-0.25208		--		--		--		--
1.18405	-0.21048		--		--		--		--
1.18604	-0.16817		--		--		--		--
1.18803	-0.12662		--		--		--		--
1.19002	-0.08727		--		--		--		--
1.19201	-0.0515		--		--		--		--
1.194	-0.02049		--		--		--		--
1.19599	0.00482		--		--		--		--
1.19798	0.02379		--		--		--		--
1.19997	0.03616		--		--		--		--
1.20196	0.04203		--		--		--		--
1.20395	0.04188		--		--		--		--
1.20594	0.03653		--		--		--		--
1.20793	0.02714		--		--		--		--
1.20992	0.01511		--		--		--		--
1.21191	0.00202		--		--		--		--
1.2139	-0.01047		--		--		--		--
1.21589	-0.0207		--		--		--		--
1.21788	-0.02711		--		--		--		--
1.21987	-0.02836		--		--		--		--
1.22186	-0.02251		--		--		--		--
1.22385	-0.00959		--		--		--		--
1.22584	0.01063		--		--		--		--
1.22783	0.03809		--		--		--		--
1.22982	0.07227		--		--		--		--
1.23181	0.11228		--		--		--		--
1.2338	0.15687		--		--		--		--
1.23579	0.20452		--		--		--		--
1.23778	0.25349		--		--		--		--
1.23977	0.30197		--		--		--		--
1.24176	0.34814		--		--		--		--
1.24375	0.39107		--		--		--		--
1.24574	0.43013		--		--		--		--
1.24773	0.46254		--		--		--		--
1.24972	0.48754		--		--		--		--
1.25171	0.50479		--		--		--		--
1.2537	0.51444		--		--		--		--
1.25569	0.51709		--		--		--		--
1.25768	0.51383		--		--		--		--
1.25967	0.50612		--		--		--		--
1.26166	0.49577		--		--		--		--
1.26365	0.48481		--		--		--		--
1.26564	0.4754		--		--		--		--
1.26763	0.46968		--		--		--		--
1.26962	0.46971		--		--		--		--
1.27161	0.47728		--		--		--		--
1.2736	0.49384		--		--		--		--
1.27559	0.5204		--		--		--		--
1.27758	0.55748		--		--		--		--
1.27957	0.60502		--		--		--		--
1.28156	0.66241		--		--		--		--
1.28355	0.72851		--		--		--		--
1.28554	0.80164		--		--		--		--
1.28753	0.87973		--		--		--		--
1.28952	0.96035		--		--		--		--
1.29151	1.04089		--		--		--		--
1.2935	1.11862		--		--		--		--
1.29549	1.19091		--		--		--		--
1.29748	1.25526		--		--		--		--
1.29947	1.30954		--		--		--		--
1.30146	1.352		--		--		--		--
1.30345	1.38144		--		--		--		--
1.30544	1.39719		--		--		--		--
1.30743	1.39923		--		--		--		--
1.30942	1.38813		--		--		--		--
1.31141	1.36503		--		--		--		--
1.3134	1.3316		--		--		--		--
1.31539	1.28994		--		--		--		--
1.31738	1.24245		--		--		--		--
1.31937	1.19175		--		--		--		--
1.32136	1.1405		--		--		--		--
1.32335	1.09129		--		--		--		--
1.32534	1.04649		--		--		--		--
1.32733	1.0073		--		--		--		--
1.32932	0.97301		--		--		--		--
1.33131	0.94792		--		--		--		--
1.3333	0.9326		--		--		--		--
1.33529	0.92704		--		--		--		--
1.33728	0.93072		--		--		--		--
1.33927	0.94261		--		--		--		--
1.34126	0.96125		--		--		--		--
1.34325	0.98488		--		--		--		--
1.34524	1.01154		--		--		--		--
1.34723	1.03916		--		--		--		--
1.34922	1.06578		--		--		--		--
1.35121	1.08958		--		--		--		--
1.3532	1.10905		--		--		--		--
1.35519	1.12311		--		--		--		--
1.35718	1.1311		--		--		--		--
1.35917	1.13291		--		--		--		--
1.36116	1.12895		--		--		--		--
1.36315	1.12013		--		--		--		--
1.36514	1.10785		--		--		--		--
1.36713	1.09386		--		--		--		--
1.36912	1.0802		--		--		--		--
1.37111	1.06909		--		--		--		--
1.3731	1.06275		--		--		--		--
1.37509	1.0633		--		--		--		--
1.37708	1.07262		--		--		--		--
1.37907	1.09221		--		--		--		--
1.38106	1.12311		--		--		--		--
1.38305	1.16581		--		--		--		--
1.38504	1.2202		--		--		--		--
1.38703	1.28556		--		--		--		--
1.38902	1.36055		--		--		--		--
1.39101	1.4433		--		--		--		--
1.393	1.53148		--		--		--		--
1.39499	1.62238		--		--		--		--
1.39698	1.71308		--		--		--		--
1.39897	1.80057		--		--		--		--
1.40096	1.88193		--		--		--		--
1.40295	1.95444		--		--		--		--
1.40494	2.01574		--		--		--		--
1.40693	2.06398		--		--		--		--
1.40892	2.09786		--		--		--		--
1.41091	2.11677		--		--		--		--
1.4129	2.12076		--		--		--		--
1.41489	2.11057		--		--		--		--
1.41688	2.0876		--		--		--		--
1.41887	2.05383		--		--		--		--
1.42086	2.0121		--		--		--		--
1.42285	1.96552		--		--		--		--
1.42484	1.91636		--		--		--		--
1.42683	1.86765		--		--		--		--
1.42882	1.82231		--		--		--		--
1.43081	1.78296		--		--		--		--
1.4328	1.75182		--		--		--		--
1.43479	1.73055		--		--		--		--
1.43678	1.72022		--		--		--		--
1.43877	1.72117		--		--		--		--
1.44076	1.73307		--		--		--		--
1.44275	1.75489		--		--		--		--
1.44474	1.78496		--		--		--		--
1.44673	1.82107		--		--		--		--
1.44872	1.86059		--		--		--		--
1.45071	1.90061		--		--		--		--
1.4527	1.93807		--		--		--		--
1.45469	1.96998		--		--		--		--
1.45668	1.99353		--		--		--		--
1.45867	2.00629		--		--		--		--
1.46066	2.00632		--		--		--		--
1.46265	1.99229		--		--		--		--
1.46464	1.96355		--		--		--		--
1.46663	1.92022		--		--		--		--
1.46862	1.86314		--		--		--		--
1.47061	1.79385		--		--		--		--
1.4726	1.71457		--		--		--		--
1.47459	1.62803		--		--		--		--
1.47658	1.5374		--		--		--		--
1.47857	1.44611		--		--		--		--
1.48056	1.35766		--		--		--		--
1.48255	1.2755		--		--		--		--
1.48454	1.20285		--		--		--		--
1.48653	1.1425		--		--		--		--
1.48852	1.09674		--		--		--		--
1.49051	1.06718		--		--		--		--
1.4925	1.05474		--		--		--		--
1.49449	1.05955		--		--		--		--
1.49648	1.08098		--		--		--		--
1.49847	1.11766		--		--		--		--
1.50046	1.16756		--		--		--		--
1.50245	1.22805		--		--		--		--
1.50444	1.29608		--		--		--		--
1.50643	1.36828		--		--		--		--
1.50842	1.44118		--		--		--		--
1.51041	1.51128		--		--		--		--
1.5124	1.57531		--		--		--		--
1.51439	1.63031		--		--		--		--
1.51638	1.67381		--		--		--		--
1.51837	1.70388		--		--		--		--
1.52036	1.71928		--		--		--		--
1.52235	1.71942		--		--		--		--
1.52434	1.70446		--		--		--		--
1.52633	1.67521		--		--		--		--
1.52832	1.63313		--		--		--		--
1.53031	1.58021		--		--		--		--
1.5323	1.51886		--		--		--		--
1.53429	1.45183		--		--		--		--
1.53628	1.38201		--		--		--		--
1.53827	1.31234		--		--		--		--
1.54026	1.24563		--		--		--		--
1.54225	1.18445		--		--		--		--
1.54424	1.13101		--		--		--		--
1.54623	1.08707		--		--		--		--
1.54822	1.05387		--		--		--		--
1.55021	1.03206		--		--		--		--
1.5522	1.02173		--		--		--		--
1.55419	1.02238		--		--		--		--
1.55618	1.033		--		--		--		--
1.55817	1.05211		--		--		--		--
1.56016	1.07785		--		--		--		--
1.56215	1.10807		--		--		--		--
1.56414	1.14045		--		--		--		--
1.56613	1.17265		--		--		--		--
1.56812	1.20233		--		--		--		--
1.57011	1.22737		--		--		--		--
1.5721	1.24587		--		--		--		--
1.57409	1.2563		--		--		--		--
1.57608	1.25752		--		--		--		--
1.57807	1.24883		--		--		--		--
1.58006	1.23001		--		--		--		--
1.58205	1.20128		--		--		--		--
1.58404	1.16305		--		--		--		--
1.58603	1.11582		--		--		--		--
1.58802	1.06182		--		--		--		--
1.59001	1.00274		--		--		--		--
1.592	0.94043		--		--		--		--
1.59399	0.87686		--		--		--		--
1.59598	0.81402		--		--		--		--
1.59797	0.75382		--		--		--		--
1.59996	0.69805		--		--		--		--
1.60195	0.64827		--		--		--		--
1.60394	0.60577		--		--		--		--
1.60593	0.57153		--		--		--		--
1.60792	0.54619		--		--		--		--
1.60991	0.53005		--		--		--		--
1.6119	0.523		--		--		--		--
1.61389	0.52464		--		--		--		--
1.61588	0.53422		--		--		--		--
1.61787	0.5507		--		--		--		--
1.61986	0.57282		--		--		--		--
1.62185	0.59911		--		--		--		--
1.62384	0.62799		--		--		--		--
1.62583	0.6578		--		--		--		--
1.62782	0.68686		--		--		--		--
1.62981	0.71355		--		--		--		--
1.6318	0.73635		--		--		--		--
1.63379	0.75391		--		--		--		--
1.63578	0.76504		--		--		--		--
1.63777	0.76884		--		--		--		--
1.63976	0.76465		--		--		--		--
1.64175	0.75211		--		--		--		--
1.64374	0.73119		--		--		--		--
1.64573	0.70213		--		--		--		--
1.64772	0.66552		--		--		--		--
1.64971	0.62221		--		--		--		--
1.6517	0.57333		--		--		--		--
1.65369	0.52025		--		--		--		--
1.65568	0.46453		--		--		--		--
1.65767	0.40787		--		--		--		--
1.65966	0.35205		--		--		--		--
1.66165	0.29889		--		--		--		--
1.66364	0.25017		--		--		--		--
1.66563	0.20758		--		--		--		--
1.66762	0.17263		--		--		--		--
1.66961	0.1466		--		--		--		--
1.6716	0.1305		--		--		--		--
1.67359	0.12501		--		--		--		--
1.67558	0.13043		--		--		--		--
1.67757	0.14669		--		--		--		--
1.67956	0.17328		--		--		--		--
1.68155	0.20932		--		--		--		--
1.68354	0.25353		--		--		--		--
1.68553	0.30429		--		--		--		--
1.68752	0.3597		--		--		--		--
1.68951	0.41761		--		--		--		--
1.6915	0.47573		--		--		--		--
1.69349	0.53172		--		--		--		--
1.69548	0.58325		--		--		--		--
1.69747	0.62813		--		--		--		--
1.69946	0.66441		--		--		--		--
1.70145	0.69044		--		--		--		--
1.70344	0.70496		--		--		--		--
1.70543	0.70716		--		--		--		--
1.70742	0.69676		--		--		--		--
1.70941	0.67398		--		--		--		--
1.7114	0.63959		--		--		--		--
1.71339	0.59485		--		--		--		--
1.71538	0.54152		--		--		--		--
1.71737	0.48173		--		--		--		--
1.71936	0.41792		--		--		--		--
1.72135	0.35274		--		--		--		--
1.72334	0.28893		--		--		--		--
1.72533	0.22919		--		--		--		--
1.72732	0.17606		--		--		--		--
1.72931	0.13179		--		--		--		--
1.7313	0.09823		--		--		--		--
1.73329	0.07673		--		--		--		--
1.73528	0.06809		--		--		--		--
1.73727	0.07248		--		--		--		--
1.73926	0.08941		--		--		--		--
1.74125	0.11778		--		--		--		--
1.74324	0.15587		--		--		--		--
1.74523	0.20146		--		--		--		--
1.74722	0.25187		--		--		--		--
1.74921	0.30411		--		--		--		--
1.7512	0.35501		--		--		--		--
1.75319	0.40137		--		--		--		--
1.75518	0.44008		--		--		--		--
1.75717	0.46968		--		--		--		--
1.75916	0.48653		--		--		--		--
1.76115	0.48859		--		--		--		--
1.76314	0.47456		--		--		--		--
1.76513	0.44389		--		--		--		--
1.76712	0.39673		--		--		--		--
1.76911	0.33399		--		--		--		--
1.7711	0.25732		--		--		--		--
1.77309	0.169		--		--		--		--
1.77508	0.0719		--		--		--		--
1.77707	-0.03069		--		--		--		--
1.77906	-0.13515		--		--		--		--
1.78105	-0.23771		--		--		--		--
1.78304	-0.33465		--		--		--		--
1.78503	-0.4224		--		--		--		--
1.78702	-0.49774		--		--		--		--
1.78901	-0.55793		--		--		--		--
1.791	-0.60084		--		--		--		--
1.79299	-0.62503		--		--		--		--
1.79498	-0.62981		--		--		--		--
1.79697	-0.61529		--		--		--		--
1.79896	-0.58234		--		--		--		--
1.80095	-0.53258		--		--		--		--
1.80294	-0.46827		--		--		--		--
1.80493	-0.39224		--		--		--		--
1.80692	-0.30771		--		--		--		--
1.80891	-0.21822		--		--		--		--
1.8109	-0.1274		--		--		--		--
1.81289	-0.03885		--		--		--		--
1.81488	0.04402		--		--		--		--
1.81687	0.1186		--		--		--		--
1.81886	0.1826		--		--		--		--
1.82085	0.23315		--		--		--		--
1.82284	0.26881		--		--		--		--
1.82483	0.2888		--		--		--		--
1.82682	0.29303		--		--		--		--
1.82881	0.28205		--		--		--		--
1.8308	0.25701		--		--		--		--
1.83279	0.21958		--		--		--		--
1.83478	0.17185		--		--		--		--
1.83677	0.11623		--		--		--		--
1.83876	0.05529		--		--		--		--
1.84075	-0.00831		--		--		--		--
1.84274	-0.07202		--		--		--		--
1.84473	-0.13345		--		--		--		--
1.84672	-0.19049		--		--		--		--
1.84871	-0.2414		--		--		--		--
1.8507	-0.28486		--		--		--		--
1.85269	-0.32001		--		--		--		--
1.85468	-0.34643		--		--		--		--
1.85667	-0.36418		--		--		--		--
1.85866	-0.37369		--		--		--		--
1.86065	-0.37578		--		--		--		--
1.86264	-0.37152		--		--		--		--
1.86463	-0.3622		--		--		--		--
1.86662	-0.34921		--		--		--		--
1.86861	-0.33398		--		--		--		--
1.8706	-0.31787		--		--		--		--
1.87259	-0.30214		--		--		--		--
1.87458	-0.28784		--		--		--		--
1.87657	-0.27581		--		--		--		--
1.87856	-0.26664		--		--		--		--
1.88055	-0.26065		--		--		--		--
1.88254	-0.25791		--		--		--		--
1.88453	-0.25828		--		--		--		--
1.88652	-0.26143		--		--		--		--
1.88851	-0.26689		--		--		--		--
1.8905	-0.27413		--		--		--		--
1.89249	-0.28257		--		--		--		--
1.89448	-0.29169		--		--		--		--
1.89647	-0.30102		--		--		--		--
1.89846	-0.31025		--		--		--		--
1.90045	-0.31921		--		--		--		--
1.90244	-0.32789		--		--		--		--
1.90443	-0.33645		--		--		--		--
1.90642	-0.34523		--		--		--		--
1.90841	-0.35467		--		--		--		--
1.9104	-0.36532		--		--		--		--
1.91239	-0.37777		--		--		--		--
1.91438	-0.3926		--		--		--		--
1.91637	-0.41034		--		--		--		--
1.91836	-0.43139		--		--		--		--
1.92035	-0.45601		--		--		--		--
1.92234	-0.48423		--		--		--		--
1.92433	-0.51589		--		--		--		--
1.92632	-0.55058		--		--		--		--
1.92831	-0.58765		--		--		--		--
1.9303	-0.62625		--		--		--		--
1.93229	-0.66533		--		--		--		--
1.93428	-0.70373		--		--		--		--
1.93627	-0.7402		--		--		--		--
1.93826	-0.7735		--		--		--		--
1.94025	-0.80242		--		--		--		--
1.94224	-0.82592		--		--		--		--
1.94423	-0.84314		--		--		--		--
1.94622	-0.85348		--		--		--		--
1.94821	-0.85666		--		--		--		--
1.9502	-0.85273		--		--		--		--
1.95219	-0.84212		--		--		--		--
1.95418	-0.82559		--		--		--		--
1.95617	-0.80428		--		--		--		--
1.95816	-0.77959		--		--		--		--
1.96015	-0.75319		--		--		--		--
1.96214	-0.72692		--		--		--		--
1.96413	-0.70274		--		--		--		--
1.96612	-0.68258		--		--		--		--
1.96811	-0.66833		--		--		--		--
1.9701	-0.6617		--		--		--		--
1.97209	-0.66412		--		--		--		--
1.97408	-0.67673		--		--		--		--
1.97607	-0.70027		--		--		--		--
1.97806	-0.73502		--		--		--		--
1.98005	-0.78153		--		--		--		--
1.98204	-0.83867		--		--		--		--
1.98403	-0.90515		--		--		--		--
1.98602	-0.97947		--		--		--		--
1.98801	-1.05975		--		--		--		--
1.99	-1.1438		--		--		--		--
1.99199	-1.2292		--		--		--		--
1.99398	-1.31341		--		--		--		--
1.99597	-1.39383		--		--		--		--
1.99796	-1.4679		--		--		--		--
1.99995	-1.53322		--		--		--		--
2.00194	-1.58761		--		--		--		--
2.00393	-1.62919		--		--		--		--
2.00592	-1.65672		--		--		--		--
2.00791	-1.67185		--		--		--		--
2.0099	-1.6709		--		--		--		--
2.01189	-1.65364		--		--		--		--
2.01388	-1.62035		--		--		--		--
2.01587	-1.5717		--		--		--		--
2.01786	-1.50879		--		--		--		--
2.01985	-1.43309		--		--		--		--
2.02184	-1.34635		--		--		--		--
2.02383	-1.25058		--		--		--		--
2.02582	-1.14795		--		--		--		--
2.02781	-1.04074		--		--		--		--
2.0298	-0.93125		--		--		--		--
2.03179	-0.82176		--		--		--		--
2.03378	-0.71446		--		--		--		--
2.03577	-0.61136		--		--		--		--
2.03776	-0.51429		--		--		--		--
2.03975	-0.42484		--		--		--		--
2.04174	-0.34433		--		--		--		--
2.04373	-0.27378		--		--		--		--
2.04572	-0.21393		--		--		--		--
2.04771	-0.16519		--		--		--		--
2.0497	-0.12771		--		--		--		--
2.05169	-0.10131		--		--		--		--
2.05368	-0.08555		--		--		--		--
2.05567	-0.07976		--		--		--		--
2.05766	-0.08303		--		--		--		--
2.05965	-0.09427		--		--		--		--
2.06164	-0.11221		--		--		--		--
2.06363	-0.13659		--		--		--		--
2.06562	-0.1654		--		--		--		--
2.06761	-0.19657		--		--		--		--
2.0696	-0.22857		--		--		--		--
2.07159	-0.25992		--		--		--		--
2.07358	-0.28919		--		--		--		--
2.07557	-0.31507		--		--		--		--
2.07756	-0.3364		--		--		--		--
2.07955	-0.3522		--		--		--		--
2.08154	-0.36168		--		--		--		--
2.08353	-0.36429		--		--		--		--
2.08552	-0.35975		--		--		--		--
2.08751	-0.34802		--		--		--		--
2.0895	-0.32934		--		--		--		--
2.09149	-0.30421		--		--		--		--
2.09348	-0.27338		--		--		--		--
2.09547	-0.23783		--		--		--		--
2.09746	-0.19875		--		--		--		--
2.09945	-0.15748		--		--		--		--
2.10144	-0.11547		--		--		--		--
2.10343	-0.07422		--		--		--		--
2.10542	-0.03527		--		--		--		--
2.10741	-5.68994e-05		--		--		--		--
2.1094	0.03006		--		--		--		--
2.11139	0.0539		--		--		--		--
2.11338	0.0705		--		--		--		--
2.11537	0.07917		--		--		--		--
2.11736	0.0795		--		--		--		--
2.11935	0.07141		--		--		--		--
2.12134	0.05511		--		--		--		--
2.12333	0.03117		--		--		--		--
2.12532	0.000439511		--		--		--		--
2.12731	-0.03598		--		--		--		--
2.1293	-0.07674		--		--		--		--
2.13129	-0.12034		--		--		--		--
2.13328	-0.16519		--		--		--		--
2.13527	-0.20964		--		--		--		--
2.13726	-0.25209		--		--		--		--
2.13925	-0.29105		--		--		--		--
2.14124	-0.3252		--		--		--		--
2.14323	-0.35345		--		--		--		--
2.14522	-0.37497		--		--		--		--
2.14721	-0.38927		--		--		--		--
2.1492	-0.39616		--		--		--		--
2.15119	-0.39581		--		--		--		--
2.15318	-0.3887		--		--		--		--
2.15517	-0.37559		--		--		--		--
2.15716	-0.35751		--		--		--		--
2.15915	-0.33569		--		--		--		--
2.16114	-0.31148		--		--		--		--
2.16313	-0.28631		--		--		--		--
2.16512	-0.26159		--		--		--		--
2.16711	-0.23865		--		--		--		--
2.1691	-0.21868		--		--		--		--
2.17109	-0.20266		--		--		--		--
2.17308	-0.1913		--		--		--		--
2.17507	-0.18504		--		--		--		--
2.17706	-0.18399		--		--		--		--
2.17905	-0.18795		--		--		--		--
2.18104	-0.1964		--		--		--		--
2.18303	-0.20855		--		--		--		--
2.18502	-0.22339		--		--		--		--
2.18701	-0.2397		--		--		--		--
2.189	-0.25615		--		--		--		--
2.19099	-0.27137		--		--		--		--
2.19298	-0.28399		--		--		--		--
2.19497	-0.29276		--		--		--		--
2.19696	-0.29654		--		--		--		--
2.19895	-0.29446		--		--		--		--
2.20094	-0.28585		--		--		--		--
2.20293	-0.27037		--		--		--		--
2.20492	-0.24797		--		--		--		--
2.20691	-0.21892		--		--		--		--
2.2089	-0.18377		--		--		--		--
2.21089	-0.14334		--		--		--		--
2.21288	-0.09696		--		--		--		--
2.21487	-0.04738		--		--		--		--
2.21686	0.00389		--		--		--		--
2.21885	0.05548		--		--		--		--
2.22084	0.10605		--		--		--		--
2.22283	0.15434		--		--		--		--
2.22482	0.19924		--		--		--		--
2.22681	0.23983		--		--		--		--
2.2288	0.27542		--		--		--		--
2.23079	0.30561		--		--		--		--
2.23278	0.33024		--		--		--		--
2.23477	0.34946		--		--		--		--
2.23676	0.36364		--		--		--		--
2.23875	0.37341		--		--		--		--
2.24074	0.37959		--		--		--		--
2.24273	0.38313		--		--		--		--
2.24472	0.38507		--		--		--		--
2.24671	0.38649		--		--		--		--
2.2487	0.38845		--		--		--		--
2.25069	0.39193		--		--		--		--
2.25268	0.39777		--		--		--		--
2.25467	0.40666		--		--		--		--
2.25666	0.41911		--		--		--		--
2.25865	0.43538		--		--		--		--
2.26064	0.45556		--		--		--		--
2.26263	0.47949		--		--		--		--
2.26462	0.50683		--		--		--		--
2.26661	0.53708		--		--		--		--
2.2686	0.5696		--		--		--		--
2.27059	0.60366		--		--		--		--
2.27258	0.63849		--		--		--		--
2.27457	0.67332		--		--		--		--
2.27656	0.70741		--		--		--		--
2.27855	0.74011		--		--		--		--
2.28054	0.77088		--		--		--		--
2.28253	0.79932		--		--		--		--
2.28452	0.8252		--		--		--		--
2.28651	0.84842		--		--		--		--
2.2885	0.86904		--		--		--		--
2.29049	0.88729		--		--		--		--
2.29248	0.90349		--		--		--		--
2.29447	0.91805		--		--		--		--
2.29646	0.93147		--		--		--		--
2.29845	0.94423		--		--		--		--
2.30044	0.95682		--		--		--		--
2.30243	0.96967		--		--		--		--
2.30442	0.98312		--		--		--		--
2.30641	0.99742		--		--		--		--
2.3084	1.01267		--		--		--		--
2.31039	1.02883		--		--		--		--
2.31238	1.04573		--		--		--		--
2.31437	1.06306		--		--		--		--
2.31636	1.08037		--		--		--		--
2.31835	1.09712		--		--		--		--
2.32034	1.11269		--		--		--		--
2.32233	1.12642		--		--		--		--
2.32432	1.13764		--		--		--		--
2.32631	1.1457		--		--		--		--
2.3283	1.15004		--		--		--		--
2.33029	1.15016		--		--		--		--
2.33228	1.14571		--		--		--		--
2.33427	1.13647		--		--		--		--
2.33626	1.12242		--		--		--		--
2.33825	1.10366		--		--		--		--
2.34024	1.08051		--		--		--		--
2.34223	1.05345		--		--		--		--
2.34422	1.02309		--		--		--		--
2.34621	0.99022		--		--		--		--
2.3482	0.95572		--		--		--		--
2.35019	0.92057		--		--		--		--
2.35218	0.88581		--		--		--		--
2.35417	0.85249		--		--		--		--
2.35616	0.82167		--		--		--		--
2.35815	0.79439		--		--		--		--
2.36014	0.7716		--		--		--		--
2.36213	0.7542		--		--		--		--
2.36412	0.74296		--		--		--		--
2.36611	0.73853		--		--		--		--
2.3681	0.74143		--		--		--		--
2.37009	0.75206		--		--		--		--
2.37208	0.77063		--		--		--		--
2.37407	0.79724		--		--		--		--
2.37606	0.83181		--		--		--		--
2.37805	0.87414		--		--		--		--
2.38004	0.9239		--		--		--		--
2.38203	0.98059		--		--		--		--
2.38402	1.04363		--		--		--		--
2.38601	1.1123		--		--		--		--
2.388	1.1858		--		--		--		--
2.38999	1.26321		--		--		--		--
2.39198	1.34355		--		--		--		--
2.39397	1.42576		--		--		--		--
2.39596	1.50873		--		--		--		--
2.39795	1.59132		--		--		--		--
2.39994	1.67236		--		--		--		--
2.40193	1.75067		--		--		--		--
2.40392	1.8251		--		--		--		--
2.40591	1.89455		--		--		--		--
2.4079	1.95797		--		--		--		--
2.40989	2.0144		--		--		--		--
2.41188	2.06301		--		--		--		--
2.41387	2.1031		--		--		--		--
2.41586	2.13411		--		--		--		--
2.41785	2.15568		--		--		--		--
2.41984	2.16763		--		--		--		--
2.42183	2.17		--		--		--		--
2.42382	2.16301		--		--		--		--
2.42581	2.14711		--		--		--		--
2.4278	2.12293		--		--		--		--
2.42979	2.09129		--		--		--		--
2.43178	2.05316		--		--		--		--
2.43377	2.00966		--		--		--		--
2.43576	1.96198		--		--		--		--
2.43775	1.9114		--		--		--		--
2.43974	1.85922		--		--		--		--
2.44173	1.80671		--		--		--		--
2.44372	1.75509		--		--		--		--
2.44571	1.70548		--		--		--		--
2.4477	1.65888		--		--		--		--
2.44969	1.61611		--		--		--		--
2.45168	1.57783		--		--		--		--
2.45367	1.54448		--		--		--		--
2.45566	1.51632		--		--		--		--
2.45765	1.49337		--		--		--		--
2.45964	1.47549		--		--		--		--
2.46163	1.46234		--		--		--		--
2.46362	1.45428		--		--		--		--
2.46561	1.4505		--		--		--		--
2.4676	1.44962		--		--		--		--
2.46959	1.45086		--		--		--		--
2.47158	1.45342		--		--		--		--
2.47357	1.45651		--		--		--		--
2.47556	1.4594		--		--		--		--
2.47755	1.4609		--		--		--		--
2.47954	1.46077		--		--		--		--
2.48153	1.45874		--		--		--		--
2.48352	1.45449		--		--		--		--
2.48551	1.44782		--		--		--		--
2.4875	1.43867		--		--		--		--
2.48949	1.42707		--		--		--		--
2.49148	1.41316		--		--		--		--
2.49347	1.39718		--		--		--		--
2.49546	1.3794		--		--		--		--
2.49745	1.36014		--		--		--		--
2.49944	1.33974		--		--		--		--
2.50143	1.3185		--		--		--		--
2.50342	1.29672		--		--		--		--
2.50541	1.27462		--		--		--		--
2.5074	1.25239		--		--		--		--
2.50939	1.23012		--		--		--		--
2.51138	1.20787		--		--		--		--
2.51337	1.1856		--		--		--		--
2.51536	1.16324		--		--		--		--
2.51735	1.14066		--		--		--		--
2.51934	1.11772		--		--		--		--
2.52133	1.09425		--		--		--		--
2.52332	1.07013		--		--		--		--
2.52531	1.04521		--		--		--		--
2.5273	1.01944		--		--		--		--
2.52929	0.99278		--		--		--		--
2.53128	0.96531		--		--		--		--
2.53327	0.93712		--		--		--		--
2.53526	0.90843		--		--		--		--
2.53725	0.8795		--		--		--		--
2.53924	0.85065		--		--		--		--
2.54123	0.82227		--		--		--		--
2.54322	0.79475		--		--		--		--
2.54521	0.76854		--		--		--		--
2.5472	0.74403		--		--		--		--
2.54919	0.72165		--		--		--		--
2.55118	0.70173		--		--		--		--
2.55317	0.68459		--		--		--		--
2.55516	0.67044		--		--		--		--
2.55715	0.65945		--		--		--		--
2.55914	0.65167		--		--		--		--
2.56113	0.64708		--		--		--		--
2.56312	0.64557		--		--		--		--
2.56511	0.64697		--		--		--		--
2.5671	0.65103		--		--		--		--
2.56909	0.65743		--		--		--		--
2.57108	0.66586		--		--		--		--
2.57307	0.67593		--		--		--		--
2.57506	0.68728		--		--		--		--
2.57705	0.69956		--		--		--		--
2.57904	0.71241		--		--		--		--
2.58103	0.72552		--		--		--		--
2.58302	0.73861		--		--		--		--
2.58501	0.75145		--		--		--		--
2.587	0.76383		--		--		--		--
2.58899	0.77559		--		--		--		--
2.59098	0.7866		--		--		--		--
2.59297	0.79676		--		--		--		--
2.59496	0.80598		--		--		--		--
2.59695	0.81417		--		--		--		--
2.59894	0.82124		--		--		--		--
2.60093	0.82711		--		--		--		--
2.60292	0.83167		--		--		--		--
2.60491	0.83478		--		--		--		--
2.6069	0.83632		--		--		--		--
2.60889	0.83611		--		--		--		--
2.61088	0.83399		--		--		--		--
2.61287	0.82979		--		--		--		--
2.61486	0.82336		--		--		--		--
2.61685	0.81454		--		--		--		--
2.61884	0.80322		--		--		--		--
2.62083	0.78934		--		--		--		--
2.62282	0.77287		--		--		--		--
2.62481	0.75385		--		--		--		--
2.6268	0.73238		--		--		--		--
2.62879	0.70863		--		--		--		--
2.63078	0.68282		--		--		--		--
2.63277	0.65524		--		--		--		--
2.63476	0.62622		--		--		--		--
2.63675	0.59611		--		--		--		--
2.63874	0.5653		--		--		--		--
2.64073	0.53418		--		--		--		--
2.64272	0.50311		--		--		--		--
2.64471	0.47244		--		--		--		--
2.6467	0.44245		--		--		--		--
2.64869	0.4134		--		--		--		--
2.65068	0.38544		--		--		--		--
2.65267	0.35869		--		--		--		--
2.65466	0.33318		--		--		--		--
2.65665	0.30887		--		--		--		--
2.65864	0.2857		--		--		--		--
2.66063	0.26353		--		--		--		--
2.66262	0.24223		--		--		--		--
2.66461	0.22163		--		--		--		--
2.6666	0.20161		--		--		--		--
2.66859	0.18206		--		--		--		--
2.67058	0.16295		--		--		--		--
2.67257	0.14428		--		--		--		--
2.67456	0.12616		--		--		--		--
2.67655	0.10876		--		--		--		--
2.67854	0.09235		--		--		--		--
2.68053	0.07726		--		--		--		--
2.68252	0.06387		--		--		--		--
2.68451	0.05264		--		--		--		--
2.6865	0.044		--		--		--		--
2.68849	0.0384		--		--		--		--
2.69048	0.03624		--		--		--		--
2.69247	0.03786		--		--		--		--
2.69446	0.04351		--		--		--		--
2.69645	0.05328		--		--		--		--
2.69844	0.06718		--		--		--		--
2.70043	0.08501		--		--		--		--
2.70242	0.10645		--		--		--		--
2.70441	0.131		--		--		--		--
2.7064	0.15804		--		--		--		--
2.70839	0.1868		--		--		--		--
2.71038	0.21643		--		--		--		--
2.71237	0.24602		--		--		--		--
2.71436	0.27462		--		--		--		--
2.71635	0.30133		--		--		--		--
2.71834	0.32528		--		--		--		--
2.72033	0.34573		--		--		--		--
2.72232	0.36207		--		--		--		--
2.72431	0.37385		--		--		--		--
2.7263	0.38085		--		--		--		--
2.72829	0.38302		--		--		--		--
2.73028	0.38055		--		--		--		--
2.73227	0.37381		--		--		--		--
2.73426	0.36336		--		--		--		--
2.73625	0.34991		--		--		--		--
2.73824	0.33429		--		--		--		--
2.74023	0.31739		--		--		--		--
2.74222	0.3001		--		--		--		--
2.74421	0.28331		--		--		--		--
2.7462	0.26779		--		--		--		--
2.74819	0.25419		--		--		--		--
2.75018	0.24299		--		--		--		--
2.75217	0.23446		--		--		--		--
2.75416	0.22866		--		--		--		--
2.75615	0.2254		--		--		--		--
2.75814	0.22427		--		--		--		--
2.76013	0.22469		--		--		--		--
2.76212	0.22587		--		--		--		--
2.76411	0.22692		--		--		--		--
2.7661	0.22687		--		--		--		--
2.76809	0.22474		--		--		--		--
2.77008	0.2196		--		--		--		--
2.77207	0.21061		--		--		--		--
2.77406	0.19751		--		--		--		--
2.77605	0.18088		--		--		--		--
2.77804	0.15912		--		--		--		--
2.78003	0.13232		--		--		--		--
2.78202	0.10086		--		--		--		--
2.78401	0.0654		--		--		--		--
2.786	0.02686		--		--		--		--
2.78799	-0.01362		--		--		--		--
2.78998	-0.05473		--		--		--		--
2.79197	-0.09504		--		--		--		--
2.79396	-0.13311		--		--		--		--
2.79595	-0.16752		--		--		--		--
2.79794	-0.19698		--		--		--		--
2.79993	-0.2204		--		--		--		--
2.80192	-0.23694		--		--		--		--
2.80391	-0.24606		--		--		--		--
2.8059	-0.24759		--		--		--		--
2.80789	-0.24172		--		--		--		--
2.80988	-0.22902		--		--		--		--
2.81187	-0.21039		--		--		--		--
2.81386	-0.18708		--		--		--		--
2.81585	-0.16058		--		--		--		--
2.81784	-0.13256		--		--		--		--
2.81983	-0.10482		--		--		--		--
2.82182	-0.07916		--		--		--		--
2.82381	-0.05729		--		--		--		--
2.8258	-0.04077		--		--		--		--
2.82779	-0.03089		--		--		--		--
2.82978	-0.0286		--		--		--		--
2.83177	-0.0345		--		--		--		--
2.83376	-0.04873		--		--		--		--
2.83575	-0.071		--		--		--		--
2.83774	-0.10062		--		--		--		--
2.83973	-0.13645		--		--		--		--
2.84172	-0.17706		--		--		--		--
2.84371	-0.22071		--		--		--		--
2.8457	-0.26551		--		--		--		--
2.84769	-0.30948		--		--		--		--
2.84968	-0.35067		--		--		--		--
2.85167	-0.3873		--		--		--		--
2.85366	-0.41782		--		--		--		--
2.85565	-0.441		--		--		--		--
2.85764	-0.45608		--		--		--		--
2.85963	-0.46273		--		--		--		--
2.86162	-0.46114		--		--		--		--
2.86361	-0.45204		--		--		--		--
2.8656	-0.43661		--		--		--		--
2.86759	-0.41649		--		--		--		--
2.86958	-0.39367		--		--		--		--
2.87157	-0.37041		--		--		--		--
2.87356	-0.34911		--		--		--		--
2.87555	-0.3322		--		--		--		--
2.87754	-0.32199		--		--		--		--
2.87953	-0.32055		--		--		--		--
2.88152	-0.32958		--		--		--		--
2.88351	-0.35029		--		--		--		--
2.8855	-0.38337		--		--		--		--
2.88749	-0.42885		--		--		--		--
2.88948	-0.48612		--		--		--		--
2.89147	-0.55394		--		--		--		--
2.89346	-0.63045		--		--		--		--
2.89545	-0.71324		--		--		--		--
2.89744	-0.79948		--		--		--		--
2.89943	-0.88599		--		--		--		--
2.90142	-0.96943		--		--		--		--
2.90341	-1.04646		--		--		--		--
2.9054	-1.11384		--		--		--		--
2.90739	-1.16867		--		--		--		--
2.90938	-1.20846		--		--		--		--
2.91137	-1.23134		--		--		--		--
2.91336	-1.23609		--		--		--		--
2.91535	-1.22226		--		--		--		--
2.91734	-1.1902		--		--		--		--
2.91933	-1.14105		--		--		--		--
2.92132	-1.07674		--		--		--		--
2.92331	-0.99985		--		--		--		--
2.9253	-0.91356		--		--		--		--
2.92729	-0.82152		--		--		--		--
2.92928	-0.72764		--		--		--		--
2.93127	-0.63595		--		--		--		--
2.93326	-0.55043		--		--		--		--
2.93525	-0.4748		--		--		--		--
2.93724	-0.41236		--		--		--		--
2.93923	-0.36586		--		--		--		--
2.94122	-0.33737		--		--		--		--
2.94321	-0.32814		--		--		--		--
2.9452	-0.33864		--		--		--		--
2.94719	-0.36843		--		--		--		--
2.94918	-0.41628		--		--		--		--
2.95117	-0.4802		--		--		--		--
2.95316	-0.55751		--		--		--		--
2.95515	-0.64503		--		--		--		--
2.95714	-0.73918		--		--		--		--
2.95913	-0.83619		--		--		--		--
2.96112	-0.93227		--		--		--		--
2.96311	-1.02378		--		--		--		--
2.9651	-1.10744		--		--		--		--
2.96709	-1.18044		--		--		--		--
2.96908	-1.24057		--		--		--		--
2.97107	-1.28637		--		--		--		--
2.97306	-1.31711		--		--		--		--
2.97505	-1.33289		--		--		--		--
2.97704	-1.33458		--		--		--		--
2.97903	-1.32373		--		--		--		--
2.98102	-1.30256		--		--		--		--
2.98301	-1.27375		--		--		--		--
2.985	-1.24035		--		--		--		--
2.98699	-1.20556		--		--		--		--
2.98898	-1.17262		--		--		--		--
2.99097	-1.14455		--		--		--		--
2.99296	-1.12408		--		--		--		--
2.99495	-1.11341		--		--		--		--
2.99694	-1.11448		--		--		--		--
2.99893	-1.13144		--		--		--		--
3.00092	-1.16085		--		--		--		--
3.00291	-1.20136		--		--		--		--
3.0049	-1.25143		--		--		--		--
3.00689	-1.30985		--		--		--		--
3.00888	-1.37394		--		--		--		--
3.01087	-1.44055		--		--		--		--
3.01286	-1.50622		--		--		--		--
3.01485	-1.56731		--		--		--		--
3.01684	-1.62023		--		--		--		--
3.01883	-1.66158		--		--		--		--
3.02082	-1.68833		--		--		--		--
3.02281	-1.69798		--		--		--		--
3.0248	-1.68867		--		--		--		--
3.02679	-1.65926		--		--		--		--
3.02878	-1.60946		--		--		--		--
3.03077	-1.53977		--		--		--		--
3.03276	-1.45152		--		--		--		--
3.03475	-1.34681		--		--		--		--
3.03674	-1.2284		--		--		--		--
3.03873	-1.09964		--		--		--		--
3.04072	-0.96426		--		--		--		--
3.04271	-0.82629		--		--		--		--
3.0447	-0.68982		--		--		--		--
3.04669	-0.55888		--		--		--		--
3.04868	-0.43722		--		--		--		--
3.05067	-0.32824		--		--		--		--
3.05266	-0.23476		--		--		--		--
3.05465	-0.159		--		--		--		--
3.05664	-0.10244		--		--		--		--
3.05863	-0.06581		--		--		--		--
3.06062	-0.0491		--		--		--		--
3.06261	-0.05153		--		--		--		--
3.0646	-0.07164		--		--		--		--
3.06659	-0.1074		--		--		--		--
3.06858	-0.15628		--		--		--		--
3.07057	-0.21537		--		--		--		--
3.07256	-0.28157		--		--		--		--
3.07455	-0.35168		--		--		--		--
3.07654	-0.42256		--		--		--		--
3.07853	-0.49129		--		--		--		--
3.08052	-0.55523		--		--		--		--
3.08251	-0.61216		--		--		--		--
3.0845	-0.66033		--		--		--		--
3.08649	-0.69854		--		--		--		--
3.08848	-0.72611		--		--		--		--
3.09047	-0.74294		--		--		--		--
3.09246	-0.74942		--		--		--		--
3.09445	-0.74641		--		--		--		--
3.09644	-0.73517		--		--		--		--
3.09843	-0.71722		--		--		--		--
3.10042	-0.69434		--		--		--		--
3.10241	-0.66837		--		--		--		--
3.1044	-0.64117		--		--		--		--
3.10639	-0.61451		--		--		--		--
3.10838	-0.58997		--		--		--		--
3.11037	-0.56889		--		--		--		--
3.11236	-0.55232		--		--		--		--
3.11435	-0.54094		--		--		--		--
3.11634	-0.53511		--		--		--		--
3.11833	-0.5348		--		--		--		--
3.12032	-0.53969		--		--		--		--
3.12231	-0.54913		--		--		--		--
3.1243	-0.56224		--		--		--		--
3.12629	-0.57795		--		--		--		--
3.12828	-0.59507		--		--		--		--
3.13027	-0.61235		--		--		--		--
3.13226	-0.62859		--		--		--		--
3.13425	-0.64262		--		--		--		--
3.13624	-0.65346		--		--		--		--
3.13823	-0.66027		--		--		--		--
3.14022	-0.66245		--		--		--		--
3.14221	-0.65966		--		--		--		--
3.1442	-0.65177		--		--		--		--
3.14619	-0.63895		--		--		--		--
3.14818	-0.62156		--		--		--		--
3.15017	-0.6002		--		--		--		--
3.15216	-0.57564		--		--		--		--
3.15415	-0.54877		--		--		--		--
3.15614	-0.5206		--		--		--		--
3.15813	-0.49217		--		--		--		--
3.16012	-0.46452		--		--		--		--
3.16211	-0.43864		--		--		--		--
3.1641	-0.41547		--		--		--		--
3.16609	-0.3958		--		--		--		--
3.16808	-0.38029		--		--		--		--
3.17007	-0.36944		--		--		--		--
3.17206	-0.36356		--		--		--		--
3.17405	-0.36278		--		--		--		--
3.17604	-0.36706		--		--		--		--
3.17803	-0.37617		--		--		--		--
3.18002	-0.3897		--		--		--		--
3.18201	-0.40709		--		--		--		--
3.184	-0.42767		--		--		--		--
3.18599	-0.4506		--		--		--		--
3.18798	-0.475		--		--		--		--
3.18997	-0.49991		--		--		--		--
3.19196	-0.52428		--		--		--		--
3.19395	-0.54702		--		--		--		--
3.19594	-0.56709		--		--		--		--
3.19793	-0.58342		--		--		--		--
3.19992	-0.59502		--		--		--		--
3.20191	-0.60094		--		--		--		--
3.2039	-0.60032		--		--		--		--
3.20589	-0.59243		--		--		--		--
3.20788	-0.57666		--		--		--		--
3.20987	-0.55257		--		--		--		--
3.21186	-0.51988		--		--		--		--
3.21385	-0.47854		--		--		--		--
3.21584	-0.42867		--		--		--		--
3.21783	-0.37065		--		--		--		--
3.21982	-0.30506		--		--		--		--
3.22181	-0.23271		--		--		--		--
3.2238	-0.15466		--		--		--		--
3.22579	-0.07212		--		--		--		--
3.22778	0.01349		--		--		--		--
3.22977	0.10062		--		--		--		--
3.23176	0.18761		--		--		--		--
3.23375	0.27277		--		--		--		--
3.23574	0.35437		--		--		--		--
3.23773	0.43079		--		--		--		--
3.23972	0.50047		--		--		--		--
3.24171	0.56207		--		--		--		--
3.2437	0.61446		--		--		--		--
3.24569	0.65838		--		--		--		--
3.24768	0.69201		--		--		--		--
3.24967	0.71492		--		--		--		--
3.25166	0.7273		--		--		--		--
3.25365	0.72973		--		--		--		--
3.25564	0.72317		--		--		--		--
3.25763	0.70889		--		--		--		--
3.25962	0.68846		--		--		--		--
3.26161	0.66371		--		--		--		--
3.2636	0.63659		--		--		--		--
3.26559	0.6092		--		--		--		--
3.26758	0.58359		--		--		--		--
3.26957	0.56177		--		--		--		--
3.27156	0.54555		--		--		--		--
3.27355	0.53652		--		--		--		--
3.27554	0.53592		--		--		--		--
3.27753	0.54464		--		--		--		--
3.27952	0.56311		--		--		--		--
3.28151	0.59132		--		--		--		--
3.2835	0.62883		--		--		--		--
3.28549	0.67471		--		--		--		--
3.28748	0.72763		--		--		--		--
3.28947	0.78593		--		--		--		--
3.29146	0.84763		--		--		--		--
3.29345	0.91056		--		--		--		--
3.29544	0.97243		--		--		--		--
3.29743	1.03097		--		--		--		--
3.29942	1.08397		--		--		--		--
3.30141	1.12944		--		--		--		--
3.3034	1.16567		--		--		--		--
3.30539	1.19131		--		--		--		--
3.30738	1.20545		--		--		--		--
3.30937	1.20765		--		--		--		--
3.31136	1.19797		--		--		--		--
3.31335	1.17696		--		--		--		--
3.31534	1.14566		--		--		--		--
3.31733	1.10552		--		--		--		--
3.31932	1.05837		--		--		--		--
3.32131	1.00632		--		--		--		--
3.3233	0.95166		--		--		--		--
3.32529	0.89676		--		--		--		--
3.32728	0.844		--		--		--		--
3.32927	0.79559		--		--		--		--
3.33126	0.75354		--		--		--		--
3.33325	0.71951		--		--		--		--
3.33524	0.69482		--		--		--		--
3.33723	0.68029		--		--		--		--
3.33922	0.6763		--		--		--		--
3.34121	0.68274		--		--		--		--
3.3432	0.69903		--		--		--		--
3.34519	0.72413		--		--		--		--
3.34718	0.75667		--		--		--		--
3.34917	0.79495		--		--		--		--
3.35116	0.83707		--		--		--		--
3.35315	0.88103		--		--		--		--
3.35514	0.92483		--		--		--		--
3.35713	0.96656		--		--		--		--
3.35912	1.00452		--		--		--		--
3.36111	1.0373		--		--		--		--
3.3631	1.06385		--		--		--		--
3.36509	1.08354		--		--		--		--
3.36708	1.09618		--		--		--		--
3.36907	1.10206		--		--		--		--
3.37106	1.10188		--		--		--		--
3.37305	1.0968		--		--		--		--
3.37504	1.08827		--		--		--		--
3.37703	1.07806		--		--		--		--
3.37902	1.06809		--		--		--		--
3.38101	1.06038		--		--		--		--
3.383	1.05691		--		--		--		--
3.38499	1.05952		--		--		--		--
3.38698	1.06983		--		--		--		--
3.38897	1.08913		--		--		--		--
3.39096	1.11831		--		--		--		--
3.39295	1.15777		--		--		--		--
3.39494	1.20747		--		--		--		--
3.39693	1.26682		--		--		--		--
3.39892	1.33476		--		--		--		--
3.40091	1.40976		--		--		--		--
3.4029	1.48991		--		--		--		--
3.40489	1.57298		--		--		--		--
3.40688	1.65649		--		--		--		--
3.40887	1.73788		--		--		--		--
3.41086	1.81457		--		--		--		--
3.41285	1.8841		--		--		--		--
3.41484	1.94422		--		--		--		--
3.41683	1.99302		--		--		--		--
3.41882	2.02899		--		--		--		--
3.42081	2.05111		--		--		--		--
3.4228	2.05889		--		--		--		--
3.42479	2.05239		--		--		--		--
3.42678	2.03224		--		--		--		--
3.42877	1.99959		--		--		--		--
3.43076	1.95607		--		--		--		--
3.43275	1.90374		--		--		--		--
3.43474	1.84497		--		--		--		--
3.43673	1.78237		--		--		--		--
3.43872	1.71864		--		--		--		--
3.44071	1.6565		--		--		--		--
3.4427	1.59853		--		--		--		--
3.44469	1.54708		--		--		--		--
3.44668	1.50417		--		--		--		--
3.44867	1.47142		--		--		--		--
3.45066	1.44994		--		--		--		--
3.45265	1.44033		--		--		--		--
3.45464	1.44264		--		--		--		--
3.45663	1.45638		--		--		--		--
3.45862	1.48052		--		--		--		--
3.46061	1.51359		--		--		--		--
3.4626	1.5537		--		--		--		--
3.46459	1.59865		--		--		--		--
3.46658	1.64604		--		--		--		--
3.46857	1.69334		--		--		--		--
3.47056	1.73802		--		--		--		--
3.47255	1.7776		--		--		--		--
3.47454	1.80916		--		--		--		--
3.47653	1.83161		--		--		--		--
3.47852	1.84344		--		--		--		--
3.48051	1.84358		--		--		--		--
3.4825	1.83145		--		--		--		--
3.48449	1.80698		--		--		--		--
3.48648	1.77057		--		--		--		--
3.48847	1.72313		--		--		--		--
3.49046	1.66595		--		--		--		--
3.49245	1.60075		--		--		--		--
3.49444	1.52947		--		--		--		--
3.49643	1.45432		--		--		--		--
3.49842	1.37755		--		--		--		--
3.50041	1.30148		--		--		--		--
3.5024	1.22829		--		--		--		--
3.50439	1.16004		--		--		--		--
3.50638	1.09849		--		--		--		--
3.50837	1.04509		--		--		--		--
3.51036	1.00094		--		--		--		--
3.51235	0.96671		--		--		--		--
3.51434	0.94265		--		--		--		--
3.51633	0.9286		--		--		--		--
3.51832	0.924		--		--		--		--
3.52031	0.92794		--		--		--		--
3.5223	0.9392		--		--		--		--
3.52429	0.9563		--		--		--		--
3.52628	0.97762		--		--		--		--
3.52827	1.00143		--		--		--		--
3.53026	1.02601		--		--		--		--
3.53225	1.04967		--		--		--		--
3.53424	1.07089		--		--		--		--
3.53623	1.08831		--		--		--		--
3.53822	1.10085		--		--		--		--
3.54021	1.1077		--		--		--		--
3.5422	1.10834		--		--		--		--
3.54419	1.10259		--		--		--		--
3.54618	1.09055		--		--		--		--
3.54817	1.07263		--		--		--		--
3.55016	1.04947		--		--		--		--
3.55215	1.02192		--		--		--		--
3.55414	0.99098		--		--		--		--
3.55613	0.95775		--		--		--		--
3.55812	0.92336		--		--		--		--
3.56011	0.88891		--		--		--		--
3.5621	0.85543		--		--		--		--
3.56409	0.82381		--		--		--		--
3.56608	0.7948		--		--		--		--
3.56807	0.76891		--		--		--		--
3.57006	0.74646		--		--		--		--
3.57205	0.72755		--		--		--		--
3.57404	0.71206		--		--		--		--
3.57603	0.69966		--		--		--		--
3.57802	0.68987		--		--		--		--
3.58001	0.68206		--		--		--		--
3.582	0.67553		--		--		--		--
3.58399	0.66952		--		--		--		--
3.58598	0.66328		--		--		--		--
3.58797	0.65611		--		--		--		--
3.58996	0.6474		--		--		--		--
3.59195	0.6367		--		--		--		--
3.59394	0.62368		--		--		--		--
3.59593	0.60823		--		--		--		--
3.59792	0.59042		--		--		--		--
3.59991	0.57051		--		--		--		--
3.6019	0.54894		--		--		--		--
3.60389	0.52631		--		--		--		--
3.60588	0.50336		--		--		--		--
3.60787	0.48092		--		--		--		--
3.60986	0.45986		--		--		--		--
3.61185	0.44106		--		--		--		--
3.61384	0.42537		--		--		--		--
3.61583	0.41352		--		--		--		--
3.61782	0.40615		--		--		--		--
3.61981	0.40372		--		--		--		--
3.6218	0.4065		--		--		--		--
3.62379	0.41455		--		--		--		--
3.62578	0.42772		--		--		--		--
3.62777	0.44565		--		--		--		--
3.62976	0.46777		--		--		--		--
3.63175	0.49333		--		--		--		--
3.63374	0.52143		--		--		--		--
3.63573	0.55106		--		--		--		--
3.63772	0.58116		--		--		--		--
3.63971	0.6106		--		--		--		--
3.6417	0.63831		--		--		--		--
3.64369	0.66329		--		--		--		--
3.64568	0.68461		--		--		--		--
3.64767	0.70153		--		--		--		--
3.64966	0.71346		--		--		--		--
3.65165	0.72		--		--		--		--
3.65364	0.72098		--		--		--		--
3.65563	0.71641		--		--		--		--
3.65762	0.70654		--		--		--		--
3.65961	0.69177		--		--		--		--
3.6616	0.67268		--		--		--		--
3.66359	0.64999		--		--		--		--
3.66558	0.6245		--		--		--		--
3.66757	0.59707		--		--		--		--
3.66956	0.56858		--		--		--		--
3.67155	0.5399		--		--		--		--
3.67354	0.51182		--		--		--		--
3.67553	0.48506		--		--		--		--
3.67752	0.46021		--		--		--		--
3.67951	0.43773		--		--		--		--
3.6815	0.41791		--		--		--		--
3.68349	0.40093		--		--		--		--
3.68548	0.38678		--		--		--		--
3.68747	0.37534		--		--		--		--
3.68946	0.36636		--		--		--		--
3.69145	0.35952		--		--		--		--
3.69344	0.35439		--		--		--		--
3.69543	0.35057		--		--		--		--
3.69742	0.34759		--		--		--		--
3.69941	0.34507		--		--		--		--
3.7014	0.34264		--		--		--		--
3.70339	0.34004		--		--		--		--
3.70538	0.33709		--		--		--		--
3.70737	0.33373		--		--		--		--
3.70936	0.33001		--		--		--		--
3.71135	0.32609		--		--		--		--
3.71334	0.32223		--		--		--		--
3.71533	0.31878		--		--		--		--
3.71732	0.31613		--		--		--		--
3.71931	0.31473		--		--		--		--
3.7213	0.315		--		--		--		--
3.72329	0.31736		--		--		--		--
3.72528	0.32214		--		--		--		--
3.72727	0.32957		--		--		--		--
3.72926	0.3398		--		--		--		--
3.73125	0.35277		--		--		--		--
3.73324	0.36831		--		--		--		--
3.73523	0.38606		--		--		--		--
3.73722	0.4055		--		--		--		--
3.73921	0.42595		--		--		--		--
3.7412	0.44657		--		--		--		--
3.74319	0.46644		--		--		--		--
3.74518	0.48452		--		--		--		--
3.74717	0.49977		--		--		--		--
3.74916	0.51111		--		--		--		--
3.75115	0.51754		--		--		--		--
3.75314	0.51814		--		--		--		--
3.75513	0.51213		--		--		--		--
3.75712	0.49893		--		--		--		--
3.75911	0.47815		--		--		--		--
3.7611	0.44969		--		--		--		--
3.76309	0.41368		--		--		--		--
3.76508	0.37056		--		--		--		--
3.76707	0.32103		--		--		--		--
3.76906	0.26606		--		--		--		--
3.77105	0.20687		--		--		--		--
3.77304	0.14488		--		--		--		--
3.77503	0.08166		--		--		--		--
3.77702	0.01891		--		--		--		--
3.77901	-0.04166		--		--		--		--
3.781	-0.09832		--		--		--		--
3.78299	-0.14945		--		--		--		--
3.78498	-0.19358		--		--		--		--
3.78697	-0.22943		--		--		--		--
3.78896	-0.25603		--		--		--		--
3.79095	-0.27268		--		--		--		--
3.79294	-0.27906		--		--		--		--
3.79493	-0.27521		--		--		--		--
3.79692	-0.26157		--		--		--		--
3.79891	-0.23894		--		--		--		--
3.8009	-0.20847		--		--		--		--
3.80289	-0.17163		--		--		--		--
3.80488	-0.13016		--		--		--		--
3.80687	-0.08599		--		--		--		--
3.80886	-0.04118		--		--		--		--
3.81085	0.00215		--		--		--		--
3.81284	0.04193		--		--		--		--
3.81483	0.07623		--		--		--		--
3.81682	0.10329		--		--		--		--
3.81881	0.12166		--		--		--		--
3.8208	0.13023		--		--		--		--
3.82279	0.12915		--		--		--		--
3.82478	0.11752		--		--		--		--
3.82677	0.09526		--		--		--		--
3.82876	0.06301		--		--		--		--
3.83075	0.02184		--		--		--		--
3.83274	-0.0268		--		--		--		--
3.83473	-0.0811		--		--		--		--
3.83672	-0.13901		--		--		--		--
3.83871	-0.19826		--		--		--		--
3.8407	-0.25654		--		--		--		--
3.84269	-0.31152		--		--		--		--
3.84468	-0.36103		--		--		--		--
3.84667	-0.40308		--		--		--		--
3.84866	-0.43602		--		--		--		--
3.85065	-0.45858		--		--		--		--
3.85264	-0.46995		--		--		--		--
3.85463	-0.46982		--		--		--		--
3.85662	-0.45841		--		--		--		--
3.85861	-0.43645		--		--		--		--
3.8606	-0.40519		--		--		--		--
3.86259	-0.36632		--		--		--		--
3.86458	-0.32192		--		--		--		--
3.86657	-0.27437		--		--		--		--
3.86856	-0.22624		--		--		--		--
3.87055	-0.1802		--		--		--		--
3.87254	-0.13888		--		--		--		--
3.87453	-0.10474		--		--		--		--
3.87652	-0.08		--		--		--		--
3.87851	-0.06648		--		--		--		--
3.8805	-0.06556		--		--		--		--
3.88249	-0.0781		--		--		--		--
3.88448	-0.10436		--		--		--		--
3.88647	-0.14404		--		--		--		--
3.88846	-0.19623		--		--		--		--
3.89045	-0.25948		--		--		--		--
3.89244	-0.33185		--		--		--		--
3.89443	-0.41101		--		--		--		--
3.89642	-0.49429		--		--		--		--
3.89841	-0.57887		--		--		--		--
3.9004	-0.66185		--		--		--		--
3.90239	-0.74042		--		--		--		--
3.90438	-0.81195		--		--		--		--
3.90637	-0.87415		--		--		--		--
3.90836	-0.92514		--		--		--		--
3.91035	-0.96357		--		--		--		--
3.91234	-0.98863		--		--		--		--
3.91433	-1.00016		--		--		--		--
3.91632	-0.99857		--		--		--		--
3.91831	-0.98488		--		--		--		--
3.9203	-0.96066		--		--		--		--
3.92229	-0.9279		--		--		--		--
3.92428	-0.889		--		--		--		--
3.92627	-0.84657		--		--		--		--
3.92826	-0.80334		--		--		--		--
3.93025	-0.76205		--		--		--		--
3.93224	-0.72526		--		--		--		--
3.93423	-0.69529		--		--		--		--
3.93622	-0.67406		--		--		--		--
3.93821	-0.66301		--		--		--		--
3.9402	-0.66309		--		--		--		--
3.94219	-0.67463		--		--		--		--
3.94418	-0.69739		--		--		--		--
3.94617	-0.73059		--		--		--		--
3.94816	-0.77292		--		--		--		--
3.95015	-0.82262		--		--		--		--
3.95214	-0.87761		--		--		--		--
3.95413	-0.93558		--		--		--		--
3.95612	-0.99413		--		--		--		--
3.95811	-1.05085		--		--		--		--
3.9601	-1.10353		--		--		--		--
3.96209	-1.15021		--		--		--		--
3.96408	-1.18931		--		--		--		--
3.96607	-1.21972		--		--		--		--
3.96806	-1.24083		--		--		--		--
3.97005	-1.25258		--		--		--		--
3.97204	-1.25547		--		--		--		--
3.97403	-1.25049		--		--		--		--
3.97602	-1.23911		--		--		--		--
3.97801	-1.22315		--		--		--		--
[truncated: 10,509 more rows]

## Sheet: fig2f
X1	Y1	X2	Y2	X3	Y3	X4	Y4
0.00204	0.04907
0.00408	0.05113
0.00612	0.05366
0.00815	0.05662
0.01019	0.05996
0.01222	0.06363
0.01426	0.06756
0.0163	0.07169
0.01833	0.07594
0.02037	0.08026
0.0224	0.08457
0.02444	0.08882
0.02648	0.09295
0.02851	0.09691
0.03055	0.10066
0.03258	0.10418
0.03462	0.10742
0.03666	0.11039
0.03869	0.11306
0.04073	0.11544
0.04276	0.11754
0.0448	0.11938
0.04684	0.12097
0.04887	0.12234
0.05091	0.12352
0.05294	0.12456
0.05498	0.12548
0.05702	0.12635
0.05905	0.12719
0.06109	0.12806
0.06312	0.12901
0.06516	0.13008
0.0672	0.13133
0.06923	0.1328
0.07127	0.13452
0.0733	0.13655
0.07534	0.13891
0.07738	0.14162
0.07941	0.14471
0.08145	0.14819
0.08348	0.15206
0.08552	0.15632
0.08756	0.16093
0.08959	0.16588
0.09163	0.17113
0.09366	0.17663
0.0957	0.18231
0.09774	0.18813
0.09977	0.19401
0.10181	0.19987
0.10384	0.20565
0.10588	0.21127
0.10792	0.21666
0.10995	0.22176
0.11199	0.22651
0.11402	0.23088
0.11606	0.23483
0.1181	0.23835
0.12013	0.24143
0.12217	0.2441
0.1242	0.24638
0.12624	0.24833
0.12828	0.25
0.13031	0.25147
0.13235	0.25282
0.13438	0.25413
0.13642	0.25551
0.13846	0.25703
0.14049	0.25878
0.14253	0.26083
0.14456	0.26326
0.1466	0.2661
0.14864	0.26939
0.15067	0.27314
0.15271	0.27734
0.15474	0.28198
0.15678	0.287
0.15882	0.29235
0.16085	0.29795
0.16289	0.30373
0.16492	0.30958
0.16696	0.31542
0.169	0.32117
0.17103	0.32674
0.17307	0.33206
0.1751	0.33709
0.17714	0.34178
0.17918	0.34614
0.18121	0.35016
0.18325	0.35388
0.18528	0.35735
0.18732	0.36066
0.18936	0.3639
0.19139	0.36717
0.19343	0.37059
0.19546	0.37427
0.1975	0.37834
0.19954	0.38291
0.20157	0.38807
0.20361	0.39391
0.20564	0.40049
0.20768	0.40784
0.20972	0.41598
0.21175	0.42489
0.21379	0.43452
0.21582	0.44481
0.21786	0.45566
0.2199	0.46698
0.22193	0.47863
0.22397	0.49048
0.226	0.5024
0.22804	0.51427
0.23008	0.52594
0.23211	0.53732
0.23415	0.54831
0.23618	0.55883
0.23822	0.56884
0.24026	0.5783
0.24229	0.58721
0.24433	0.59559
0.24636	0.60347
0.2484	0.61091
0.25044	0.61797
0.25247	0.62472
0.25451	0.63125
0.25654	0.63762
0.25858	0.6439
0.26062	0.65015
0.26265	0.65642
0.26469	0.66273
0.26672	0.66911
0.26876	0.67556
0.2708	0.68205
0.27283	0.68857
0.27487	0.69509
0.2769	0.70155
0.27894	0.70793
0.28098	0.71419
0.28301	0.72029
0.28505	0.72621
0.28708	0.73196
0.28912	0.73753
0.29116	0.74294
0.29319	0.74825
0.29523	0.75349
0.29726	0.75874
0.2993	0.76406
0.30134	0.76954
0.30337	0.77526
0.30541	0.78127
0.30744	0.78764
0.30948	0.79443
0.31152	0.80165
0.31355	0.80931
0.31559	0.8174
0.31762	0.82588
0.31966	0.83467
0.3217	0.84371
0.32373	0.85289
0.32577	0.86209
0.3278	0.87119
0.32984	0.88009
0.33188	0.88865
0.33391	0.89679
0.33595	0.9044
0.33798	0.91144
0.34002	0.91786
0.34206	0.92366
0.34409	0.92886
0.34613	0.93351
0.34816	0.93769
0.3502	0.9415
0.35224	0.94506
0.35427	0.9485
0.35631	0.95196
0.35834	0.95557
0.36038	0.95946
0.36242	0.96373
0.36445	0.96846
0.36649	0.9737
0.36852	0.97949
0.37056	0.9858
0.3726	0.99259
0.37463	0.99979
0.37667	1.0073
0.3787	1.01498
0.38074	1.02268
0.38278	1.03027
0.38481	1.03758
0.38685	1.04448
0.38888	1.05082
0.39092	1.05649
0.39296	1.06143
0.39499	1.06557
0.39703	1.0689
0.39906	1.07145
0.4011	1.07326
0.40314	1.07441
0.40517	1.07503
0.40721	1.07523
0.40924	1.07516
0.41128	1.07497
0.41332	1.07478
0.41535	1.07473
0.41739	1.07492
0.41942	1.07544
0.42146	1.07633
0.4235	1.07762
0.42553	1.0793
0.42757	1.0813
0.4296	1.08357
0.43164	1.08599
0.43368	1.08846
0.43571	1.09084
0.43775	1.093
0.43978	1.09483
0.44182	1.09621
0.44386	1.09707
0.44589	1.09733
0.44793	1.09697
0.44996	1.096
0.452	1.09446
0.45404	1.09242
0.45607	1.08997
0.45811	1.08725
0.46014	1.08439
0.46218	1.08153
0.46422	1.07882
0.46625	1.07639
0.46829	1.07435
0.47032	1.07278
0.47236	1.07175
0.4744	1.07126
0.47643	1.0713
0.47847	1.07181
0.4805	1.07269
0.48254	1.07381
0.48458	1.07502
0.48661	1.07616
0.48865	1.07705
0.49068	1.07751
0.49272	1.0774
0.49476	1.07657
0.49679	1.07492
0.49883	1.07237
0.50086	1.06891
0.5029	1.06454
0.50494	1.05932
0.50697	1.05335
0.50901	1.04677
0.51104	1.03973
0.51308	1.03242
0.51512	1.02503
0.51715	1.01773
0.51919	1.01071
0.52122	1.0041
0.52326	0.99803
0.5253	0.99258
0.52733	0.98777
0.52937	0.9836
0.5314	0.98
0.53344	0.97688
0.53548	0.97408
0.53751	0.97145
0.53955	0.9688
0.54158	0.96593
0.54362	0.96265
0.54566	0.95878
0.54769	0.95419
0.54973	0.94876
0.55176	0.94242
0.5538	0.93516
0.55584	0.92701
0.55787	0.91806
0.55991	0.90845
0.56194	0.89835
0.56398	0.88796
0.56602	0.87751
0.56805	0.86724
0.57009	0.85738
0.57212	0.84813
0.57416	0.83968
0.5762	0.83214
0.57823	0.82562
0.58027	0.82012
0.5823	0.81561
0.58434	0.812
0.58638	0.80912
0.58841	0.80677
0.59045	0.80471
0.59248	0.80266
0.59452	0.80035
0.59656	0.7975
0.59859	0.79384
0.60063	0.78915
0.60266	0.78326
0.6047	0.77603
0.60674	0.76743
0.60877	0.75745
0.61081	0.74621
0.61284	0.73384
0.61488	0.72058
0.61692	0.70669
0.61895	0.69248
0.62099	0.67829
0.62302	0.66445
0.62506	0.65129
0.6271	0.63912
0.62913	0.62817
0.63117	0.61866
0.6332	0.6107
0.63524	0.60436
0.63728	0.59961
0.63931	0.59634
0.64135	0.59438
0.64338	0.59349
0.64542	0.59339
0.64746	0.59376
0.64949	0.59424
0.65153	0.59451
0.65356	0.59424
0.6556	0.59314
0.65764	0.59097
0.65967	0.58756
0.66171	0.5828
0.66374	0.57667
0.66578	0.56922
0.66782	0.56058
0.66985	0.55093
0.67189	0.54054
0.67392	0.52968
0.67596	0.51868
0.678	0.50787
0.68003	0.49755
0.68207	0.48801
0.6841	0.4795
0.68614	0.47219
0.68818	0.46621
0.69021	0.4616
0.69225	0.45831
0.69428	0.45624
0.69632	0.45519
0.69836	0.45494
0.70039	0.45518
0.70243	0.4556
0.70446	0.45587
0.7065	0.45564
0.70854	0.45461
0.71057	0.45251
0.71261	0.44913
0.71464	0.44432
0.71668	0.438
0.71872	0.43017
0.72075	0.42092
0.72279	0.41039
0.72482	0.39882
0.72686	0.38648
0.7289	0.37367
0.73093	0.36075
0.73297	0.34805
0.735	0.3359
0.73704	0.32461
0.73908	0.31443
0.74111	0.30556
0.74315	0.29813
0.74518	0.2922
0.74722	0.28774
0.74926	0.28468
0.75129	0.28284
0.75333	0.28201
0.75536	0.28193
0.7574	0.28232
0.75944	0.28286
0.76147	0.28326
0.76351	0.28324
0.76554	0.28255
0.76758	0.281
0.76962	0.27845
0.77165	0.27484
0.77369	0.27015
0.77572	0.26445
0.77776	0.25788
0.7798	0.25061
0.78183	0.24287
0.78387	0.23491
0.7859	0.22702
0.78794	0.21945
0.78998	0.21248
0.79201	0.20631
0.79405	0.20115
0.79608	0.19711
0.79812	0.19426
0.80016	0.1926
0.80219	0.19208
0.80423	0.19258
0.80626	0.19391
0.8083	0.19585
0.81034	0.19815
0.81237	0.20054
0.81441	0.20275
0.81644	0.20451
0.81848	0.20558
0.82052	0.20576
0.82255	0.20491
0.82459	0.20293
0.82662	0.19978
0.82866	0.1955
0.8307	0.19019
0.83273	0.18398
0.83477	0.17708
0.8368	0.16971
0.83884	0.16213
0.84088	0.1546
0.84291	0.14739
0.84495	0.14075
0.84698	0.13488
0.84902	0.12996
0.85106	0.12612
0.85309	0.12342
0.85513	0.12188
0.85716	0.12146
0.8592	0.12206
0.86124	0.12352
0.86327	0.12567
0.86531	0.12829
0.86734	0.13115
0.86938	0.134
0.87142	0.13663
0.87345	0.13881
0.87549	0.14037
0.87752	0.14115
0.87956	0.14104
0.8816	0.14
0.88363	0.13801
0.88567	0.1351
0.8877	0.13134
0.88974	0.12686
0.89178	0.12178
0.89381	0.11628
0.89585	0.11052
0.89788	0.10466
0.89992	0.09887
0.90196	0.09329
0.90399	0.08804
0.90603	0.08321
0.90806	0.07885
0.9101	0.07499
0.91214	0.07161
0.91417	0.06868
0.91621	0.06613
0.91824	0.06387
0.92028	0.06181
0.92232	0.05983
0.92435	0.05785
0.92639	0.05577
0.92842	0.0535
0.93046	0.051
0.9325	0.04824
0.93453	0.04519
0.93657	0.04189
0.9386	0.03839
0.94064	0.03473
0.94268	0.03102
0.94471	0.02735
0.94675	0.02383
0.94878	0.02055
0.95082	0.01763
0.95286	0.01515
0.95489	0.01318
0.95693	0.01178
0.95896	0.01098
0.961	0.01079
0.96304	0.01119
0.96507	0.01214
0.96711	0.01358
0.96914	0.01544
0.97118	0.01762
0.97322	0.02004
0.97525	0.0226
0.97729	0.02521
0.97932	0.0278
0.98136	0.03027
0.9834	0.03259
0.98543	0.0347
0.98747	0.03659
0.9895	0.03824
0.99154	0.03968
0.99358	0.04091
0.99561	0.04198
0.99765	0.04293
0.99968	0.0438
1.00172	0.04464
1.00376	0.04549
1.00579	0.04639
1.00783	0.04738
1.00986	0.04847
1.0119	0.04966
1.01394	0.05098
1.01597	0.0524
1.01801	0.05393
1.02004	0.05553
1.02208	0.05719
1.02412	0.05889
1.02615	0.06063
1.02819	0.06238
1.03022	0.06416
1.03226	0.06596
1.0343	0.0678
1.03633	0.06971
1.03837	0.07172
1.0404	0.07386
1.04244	0.07616
1.04448	0.07866
1.04651	0.08139
1.04855	0.08437
1.05058	0.08761
1.05262	0.09111
1.05466	0.09484
1.05669	0.09877
1.05873	0.10284
1.06076	0.107
1.0628	0.11116
1.06484	0.11522
1.06687	0.11911
1.06891	0.12273
1.07094	0.12597
1.07298	0.12878
1.07502	0.13107
1.07705	0.13281
1.07909	0.13398
1.08112	0.13456
1.08316	0.1346
1.0852	0.13414
1.08723	0.13326
1.08927	0.13207
1.0913	0.13068
1.09334	0.12923
1.09538	0.12785
1.09741	0.12668
1.09945	0.12585
1.10148	0.12548
1.10352	0.12567
1.10556	0.12651
1.10759	0.12803
1.10963	0.13025
1.11166	0.13317
1.1137	0.13675
1.11574	0.14092
1.11777	0.14557
1.11981	0.15061
1.12184	0.1559
1.12388	0.16132
1.12592	0.16673
1.12795	0.17202
1.12999	0.17707
1.13202	0.1818
1.13406	0.18616
1.1361	0.1901
1.13813	0.19364
1.14017	0.19679
1.1422	0.19961
1.14424	0.2022
1.14628	0.20465
1.14831	0.20709
1.15035	0.20965
1.15238	0.21245
1.15442	0.21562
1.15646	0.21926
1.15849	0.22347
1.16053	0.2283
1.16256	0.2338
1.1646	0.23995
1.16664	0.24673
1.16867	0.25407
1.17071	0.26188
1.17274	0.27002
1.17478	0.27838
1.17682	0.28678
1.17885	0.29507
1.18089	0.3031
1.18292	0.31072
1.18496	0.31781
1.187	0.32426
1.18903	0.33
1.19107	0.33499
1.1931	0.33925
1.19514	0.34279
1.19718	0.34569
1.19921	0.34806
1.20125	0.35002
1.20328	0.35173
1.20532	0.35336
1.20736	0.35507
1.20939	0.35704
1.21143	0.35943
1.21346	0.36237
1.2155	0.36599
1.21754	0.37037
1.21957	0.37557
1.22161	0.38161
1.22364	0.38847
1.22568	0.3961
1.22772	0.40441
1.22975	0.41329
1.23179	0.42262
1.23382	0.43224
1.23586	0.442
1.2379	0.45174
1.23993	0.46133
1.24197	0.47062
1.244	0.47951
1.24604	0.48793
1.24808	0.49581
1.25011	0.50313
1.25215	0.50992
1.25418	0.51621
1.25622	0.52208
1.25826	0.52763
1.26029	0.53298
1.26233	0.53826
1.26436	0.54361
1.2664	0.54918
1.26844	0.5551
1.27047	0.56148
1.27251	0.56844
1.27454	0.57604
1.27658	0.58433
1.27862	0.59333
1.28065	0.60303
1.28269	0.61338
1.28472	0.62431
1.28676	0.63572
1.2888	0.64748
1.29083	0.65945
1.29287	0.67149
1.2949	0.68344
1.29694	0.69516
1.29898	0.70648
1.30101	0.7173
1.30305	0.72749
1.30508	0.73697
1.30712	0.74568
1.30916	0.75358
1.31119	0.76068
1.31323	0.767
1.31526	0.7726
1.3173	0.77755
1.31934	0.78195
1.32137	0.78592
1.32341	0.78959
1.32544	0.79309
1.32748	0.79656
1.32952	0.80013
1.33155	0.80391
1.33359	0.80801
1.33562	0.81253
1.33766	0.81753
1.3397	0.82306
1.34173	0.82913
1.34377	0.83574
1.3458	0.84286
1.34784	0.85045
1.34988	0.85843
1.35191	0.86673
1.35395	0.87524
1.35598	0.88386
1.35802	0.89248
1.36006	0.90101
1.36209	0.90933
1.36413	0.91737
1.36616	0.92505
1.3682	0.93231
1.37024	0.9391
1.37227	0.94543
1.37431	0.95128
1.37634	0.95668
1.37838	0.96167
1.38042	0.96632
1.38245	0.9707
1.38449	0.97489
1.38652	0.97899
1.38856	0.9831
1.3906	0.98729
1.39263	0.99167
1.39467	0.9963
1.3967	1.00124
1.39874	1.00653
1.40078	1.0122
1.40281	1.01823
1.40485	1.0246
1.40688	1.03127
1.40892	1.03815
1.41096	1.04517
1.41299	1.05221
1.41503	1.05915
1.41706	1.06587
1.4191	1.07224
1.42114	1.07813
1.42317	1.08343
1.42521	1.08804
1.42724	1.09187
1.42928	1.09486
1.43132	1.09697
1.43335	1.0982
1.43539	1.09856
1.43742	1.09812
1.43946	1.09693
1.4415	1.09511
1.44353	1.09277
1.44557	1.09005
1.4476	1.08711
1.44964	1.08408
1.45168	1.08112
1.45371	1.07838
1.45575	1.07597
1.45778	1.07402
1.45982	1.07261
1.46186	1.0718
1.46389	1.07162
1.46593	1.07206
1.46796	1.07311
1.47	1.07469
1.47204	1.07674
1.47407	1.07914
1.47611	1.08178
1.47814	1.08453
1.48018	1.08725
1.48222	1.08981
1.48425	1.09209
1.48629	1.09398
1.48832	1.09538
1.49036	1.09623
1.4924	1.09648
1.49443	1.09612
1.49647	1.09516
1.4985	1.09362
1.50054	1.09158
1.50258	1.0891
1.50461	1.08629
1.50665	1.08323
1.50868	1.08005
1.51072	1.07684
1.51276	1.07371
1.51479	1.07073
1.51683	1.06798
1.51886	1.0655
1.5209	1.06333
1.52294	1.06146
1.52497	1.05987
1.52701	1.05851
1.52904	1.05733
1.53108	1.05623
1.53312	1.05513
1.53515	1.05393
1.53719	1.05253
1.53922	1.05082
1.54126	1.04873
1.5433	1.04617
1.54533	1.04308
1.54737	1.03943
1.5494	1.03519
1.55144	1.03036
1.55348	1.02498
1.55551	1.01908
1.55755	1.01272
1.55958	1.00597
1.56162	0.9989
1.56366	0.9916
1.56569	0.98415
1.56773	0.97662
1.56976	0.96908
1.5718	0.96157
1.57384	0.95413
1.57587	0.94678
1.57791	0.93951
1.57994	0.93231
1.58198	0.92516
1.58402	0.918
1.58605	0.91079
1.58809	0.90348
1.59012	0.89601
1.59216	0.88833
1.5942	0.88041
1.59623	0.87223
1.59827	0.86377
1.6003	0.85505
1.60234	0.8461
1.60438	0.83695
1.60641	0.82769
1.60845	0.81837
1.61048	0.80909
1.61252	0.79994
1.61456	0.79101
1.61659	0.78239
1.61863	0.77415
1.62066	0.76634
1.6227	0.75902
1.62474	0.75219
1.62677	0.74584
1.62881	0.73994
1.63084	0.73443
1.63288	0.72921
1.63492	0.7242
1.63695	0.71927
1.63899	0.71429
1.64102	0.70915
1.64306	0.70371
1.6451	0.69788
1.64713	0.69156
1.64917	0.68468
1.6512	0.67722
1.65324	0.66917
1.65528	0.66057
1.65731	0.65148
1.65935	0.64201
1.66138	0.63228
1.66342	0.62246
1.66546	0.61269
1.66749	0.60318
1.66953	0.59408
1.67156	0.58557
1.6736	0.5778
1.67564	0.57089
1.67767	0.56492
1.67971	0.55994
1.68174	0.55596
1.68378	0.55294
1.68582	0.55079
1.68785	0.54939
1.68989	0.54856
1.69192	0.54811
1.69396	0.54783
1.696	0.54748
1.69803	0.54683
1.70007	0.54565
1.7021	0.54373
1.70414	0.54089
1.70618	0.53701
1.70821	0.53197
1.71025	0.52573
1.71228	0.51829
1.71432	0.50972
1.71636	0.50012
1.71839	0.48964
1.72043	0.47847
1.72246	0.46684
1.7245	0.45498
1.72654	0.44314
1.72857	0.43157
1.73061	0.42049
1.73264	0.41013
1.73468	0.40064
1.73672	0.39216
1.73875	0.38477
1.74079	0.37849
1.74282	0.37331
1.74486	0.36916
1.7469	0.36591
1.74893	0.3634
1.75097	0.36144
1.753	0.35981
1.75504	0.3583
1.75708	0.35667
1.75911	0.35471
1.76115	0.35222
1.76318	0.34904
1.76522	0.34505
1.76726	0.34017
1.76929	0.33436
1.77133	0.32765
1.77336	0.3201
1.7754	0.31182
1.77744	0.30297
1.77947	0.29372
1.78151	0.28429
1.78354	0.27488
1.78558	0.26572
1.78762	0.25702
1.78965	0.24898
1.79169	0.24176
1.79372	0.23549
1.79576	0.23027
1.7978	0.22614
1.79983	0.22313
1.80187	0.22118
1.8039	0.22022
1.80594	0.22014
1.80798	0.22079
1.81001	0.22201
1.81205	0.22362
1.81408	0.22543
1.81612	0.22727
1.81816	0.22897
1.82019	0.23039
1.82223	0.23138
1.82426	0.23187
1.8263	0.23178
1.82834	0.23109
1.83037	0.22979
1.83241	0.22792
1.83444	0.22552
1.83648	0.22266
1.83852	0.21944
1.84055	0.21594
1.84259	0.21225
1.84462	0.20846
1.84666	0.20465
1.8487	0.20087
1.85073	0.19716
1.85277	0.19355
1.8548	0.19004
1.85684	0.1866
1.85888	0.1832
1.86091	0.17979
1.86295	0.17632
1.86498	0.17273
1.86702	0.16895
1.86906	0.16495
1.87109	0.1607
1.87313	0.15616
1.87516	0.15136
1.8772	0.14633
1.87924	0.1411
1.88127	0.13577
1.88331	0.13042
1.88534	0.12517
1.88738	0.12014
1.88942	0.11545
1.89145	0.11124
1.89349	0.10762
1.89552	0.10468
1.89756	0.10251
1.8996	0.10117
1.90163	0.10066
1.90367	0.10098
1.9057	0.10208
1.90774	0.10386
1.90978	0.10622
1.91181	0.109
1.91385	0.11204
1.91588	0.11514
1.91792	0.1181
1.91996	0.12074
1.92199	0.12286
1.92403	0.12429
1.92606	0.12487
1.9281	0.1245
1.93014	0.12307
1.93217	0.12057
1.93421	0.11697
1.93624	0.11233
1.93828	0.10673
1.94032	0.1003
1.94235	0.09319
1.94439	0.08559
1.94642	0.0777
1.94846	0.06973
1.9505	0.06191
1.95253	0.05444
1.95457	0.04752
1.9566	0.04134
1.95864	0.03603
1.96068	0.03171
1.96271	0.02846
1.96475	0.02631
1.96678	0.02525
1.96882	0.02525
1.97086	0.02621
1.97289	0.02803
1.97493	0.03057
1.97696	0.03366
1.979	0.03713
1.98104	0.0408
1.98307	0.04449
1.98511	0.04803
1.98714	0.05125
1.98918	0.05401
1.99122	0.05621
1.99325	0.05777
1.99529	0.05862
1.99732	0.05875
1.99936	0.05816
2.0014	0.05689
2.00343	0.05502
2.00547	0.05262
2.0075	0.04981
2.00954	0.04671
2.01158	0.04346
2.01361	0.0402
2.01565	0.03706
2.01768	0.03417
2.01972	0.03167
2.02176	0.02965
2.02379	0.02821
2.02583	0.02742
2.02786	0.02733
2.0299	0.02796
2.03194	0.02932
2.03397	0.03139
2.03601	0.03413
2.03804	0.03748
2.04008	0.04136
2.04212	0.04569
2.04415	0.05035
2.04619	0.05523
2.04822	0.06023
2.05026	0.06523
2.0523	0.07011
2.05433	0.07476
2.05637	0.07909
2.0584	0.08302
2.06044	0.08647
2.06248	0.08939
2.06451	0.09175
2.06655	0.09352
2.06858	0.09471
2.07062	0.09535
2.07266	0.09548
2.07469	0.09515
2.07673	0.09443
2.07876	0.09343
2.0808	0.09222
2.08284	0.09092
2.08487	0.08962
2.08691	0.08844
2.08894	0.08746
2.09098	0.08678
2.09302	0.08649
2.09505	0.08664
2.09709	0.08728
2.09912	0.08844
2.10116	0.09014
2.1032	0.09237
2.10523	0.0951
2.10727	0.09829
2.1093	0.10189
2.11134	0.10583
2.11338	0.11003
2.11541	0.11441
2.11745	0.1189
2.11948	0.12342
2.12152	0.1279
2.12356	0.13228
2.12559	0.13653
2.12763	0.1406
2.12966	0.1445
2.1317	0.14822
2.13374	0.15179
2.13577	0.15524
2.13781	0.15861
2.13984	0.16197
2.14188	0.16537
2.14392	0.16887
2.14595	0.17253
2.14799	0.1764
2.15002	0.18051
2.15206	0.18488
2.1541	0.18952
2.15613	0.1944
2.15817	0.19949
2.1602	0.20472
2.16224	0.21003
2.16428	0.21533
2.16631	0.22051
2.16835	0.22546
2.17038	0.23009
2.17242	0.23429
2.17446	0.23796
2.17649	0.24105
2.17853	0.24349
2.18056	0.24528
2.1826	0.24642
2.18464	0.24694
2.18667	0.24694
2.18871	0.24651
2.19074	0.24578
2.19278	0.24492
2.19482	0.24411
2.19685	0.24353
2.19889	0.24338
2.20092	0.24386
2.20296	0.24513
2.205	0.24736
2.20703	0.25066
2.20907	0.25515
2.2111	0.26086
2.21314	0.2678
2.21518	0.27594
2.21721	0.28519
2.21925	0.29543
2.22128	0.30647
2.22332	0.31813
2.22536	0.33017
2.22739	0.34235
2.22943	0.35442
2.23146	0.36611
2.2335	0.37721
2.23554	0.3875
2.23757	0.39679
2.23961	0.40495
2.24164	0.41188
2.24368	0.41755
2.24572	0.42196
2.24775	0.42518
2.24979	0.42733
2.25182	0.42856
2.25386	0.42909
2.2559	0.42914
2.25793	0.42898
2.25997	0.42886
2.262	0.42906
2.26404	0.42984
2.26608	0.43143
2.26811	0.43404
2.27015	0.43783
2.27218	0.44293
2.27422	0.44939
2.27626	0.45725
2.27829	0.46646
2.28033	0.47693
2.28236	0.48853
2.2844	0.50107
2.28644	0.51435
2.28847	0.52812
2.29051	0.54214
2.29254	0.55614
2.29458	0.56988
2.29662	0.58312
2.29865	0.59565
2.30069	0.60729
2.30272	0.61791
2.30476	0.62741
2.3068	0.63574
2.30883	0.64291
2.31087	0.64895
2.3129	0.65397
2.31494	0.65808
2.31698	0.66145
2.31901	0.66427
2.32105	0.66672
2.32308	0.66903
2.32512	0.67139
2.32716	0.67402
2.32919	0.67707
2.33123	0.68072
2.33326	0.68509
2.3353	0.69027
2.33734	0.69633
2.33937	0.70328
2.34141	0.7111
2.34344	0.71976
2.34548	0.72917
2.34752	0.73924
2.34955	0.74982
2.35159	0.7608
2.35362	0.77202
2.35566	0.78333
2.3577	0.7946
2.35973	0.80569
2.36177	0.81648
2.3638	0.82689
2.36584	0.83682
2.36788	0.84622
2.36991	0.85507
2.37195	0.86336
2.37398	0.8711
2.37602	0.87831
2.37806	0.88506
2.38009	0.89138
2.38213	0.89736
2.38416	0.90306
2.3862	0.90854
2.38824	0.91388
2.39027	0.91913
2.39231	0.92434
2.39434	0.92955
2.39638	0.93478
2.39842	0.94005
2.40045	0.94537
2.40249	0.95071
2.40452	0.95608
2.40656	0.96144
2.4086	0.96677
2.41063	0.97205
2.41267	0.97725
2.4147	0.98235
2.41674	0.98732
2.41878	0.99217
2.42081	0.99688
2.42285	1.00146
2.42488	1.00593
2.42692	1.0103
2.42896	1.01459
2.43099	1.01884
2.43303	1.02306
2.43506	1.02727
2.4371	1.03152
2.43914	1.03579
2.44117	1.04011
2.44321	1.04446
2.44524	1.04885
2.44728	1.05323
2.44932	1.05757
2.45135	1.06184
2.45339	1.06597
2.45542	1.06991
2.45746	1.0736
2.4595	1.07698
2.46153	1.07998
2.46357	1.08255
2.4656	1.08466
2.46764	1.08626
2.46968	1.08735
2.47171	1.08791
2.47375	1.08797
2.47578	1.08755
2.47782	1.0867
2.47986	1.08549
2.48189	1.08398
2.48393	1.08227
2.48596	1.08044
2.488	1.07857
2.49004	1.07678
2.49207	1.07512
2.49411	1.07369
2.49614	1.07255
2.49818	1.07173
2.50022	1.07128
2.50225	1.07119
2.50429	1.07145
2.50632	1.07204
2.50836	1.07291
2.5104	1.07399
2.51243	1.0752
2.51447	1.07646
2.5165	1.07768
2.51854	1.07875
2.52058	1.0796
2.52261	1.08013
2.52465	1.08028
2.52668	1.07998
2.52872	1.0792
2.53076	1.07792
2.53279	1.07612
2.53483	1.07382
2.53686	1.07106
2.5389	1.06789
2.54094	1.06437
2.54297	1.06058
2.54501	1.05658
2.54704	1.05246
2.54908	1.04831
2.55112	1.04418
2.55315	1.04015
2.55519	1.03627
2.55722	1.03257
2.55926	1.02906
2.5613	1.02576
2.56333	1.02263
2.56537	1.01966
2.5674	1.01679
2.56944	1.01396
2.57148	1.0111
2.57351	1.00816
2.57555	1.00504
2.57758	1.0017
2.57962	0.99805
2.58166	0.99406
2.58369	0.98968
2.58573	0.98489
2.58776	0.97969
2.5898	0.97409
2.59184	0.96812
2.59387	0.96182
2.59591	0.95526
2.59794	0.94849
2.59998	0.94161
2.60202	0.93469
2.60405	0.92782
2.60609	0.92106
2.60812	0.91451
2.61016	0.9082
2.6122	0.9022
2.61423	0.89652
2.61627	0.89118
2.6183	0.88618
2.62034	0.88148
2.62238	0.87703
2.62441	0.87279
2.62645	0.86867
2.62848	0.86459
2.63052	0.86045
2.63256	0.85616
2.63459	0.85163
2.63663	0.84676
2.63866	0.84146
2.6407	0.83568
2.64274	0.82935
2.64477	0.82243
2.64681	0.81492
2.64884	0.8068
2.65088	0.7981
2.65292	0.78887
2.65495	0.77917
2.65699	0.76907
2.65902	0.75868
2.66106	0.74809
2.6631	0.73743
2.66513	0.7268
2.66717	0.71633
2.6692	0.70614
2.67124	0.69632
2.67328	0.68697
2.67531	0.67818
2.67735	0.66999
2.67938	0.66244
2.68142	0.65556
2.68346	0.64933
2.68549	0.64371
2.68753	0.63865
2.68956	0.63406
2.6916	0.62984
2.69364	0.62587
2.69567	0.62201
2.69771	0.61811
2.69974	0.61403
2.70178	0.6096
2.70382	0.60469
2.70585	0.59915
2.70789	0.59286
2.70992	0.58574
2.71196	0.57771
2.714	0.56873
2.71603	0.55879
2.71807	0.54793
2.7201	0.53621
2.72214	0.52374
2.72418	0.51065
2.72621	0.49712
2.72825	0.48333
2.73028	0.46951
2.73232	0.45587
2.73436	0.44266
2.73639	0.4301
2.73843	0.41841
2.74046	0.40779
2.7425	0.3984
2.74454	0.39037
2.74657	0.3838
2.74861	0.37872
2.75064	0.37513
2.75268	0.37295
2.75472	0.37209
2.75675	0.37237
2.75879	0.3736
2.76082	0.37553
2.76286	0.3779
2.7649	0.38042
2.76693	0.38281
2.76897	0.38479
2.771	0.38608
2.77304	0.38645
2.77508	0.3857
2.77711	0.38368
2.77915	0.3803
2.78118	0.37552
2.78322	0.36936
2.78526	0.36191
2.78729	0.3533
2.78933	0.34374
2.79136	0.33346
2.7934	0.32273
2.79544	0.31183
2.79747	0.30107
2.79951	0.29075
2.80154	0.28112
2.80358	0.27244
2.80562	0.2649
2.80765	0.25866
2.80969	0.25379
2.81172	0.25031
2.81376	0.2482
2.8158	0.24734
2.81783	0.24757
2.81987	0.24866
2.8219	0.25037
2.82394	0.25241
2.82598	0.25446
2.82801	0.25624
2.83005	0.25743
2.83208	0.25777
2.83412	0.25705
2.83616	0.25507
2.83819	0.25172
2.84023	0.24694
2.84226	0.24075
2.8443	0.23323
2.84634	0.22451
2.84837	0.21479
2.85041	0.20433
2.85244	0.19339
2.85448	0.1823
2.85652	0.17135
2.85855	0.16086
2.86059	0.15111
2.86262	0.14235
2.86466	0.1348
2.8667	0.12861
2.86873	0.12387
2.87077	0.12062
2.8728	0.11883
2.87484	0.11838
2.87688	0.11915
2.87891	0.12092
2.88095	0.12346
2.88298	0.12651
2.88502	0.12979
2.88706	0.13302
2.88909	0.13595
2.89113	0.13834
2.89316	0.13998
2.8952	0.14073
2.89724	0.14049
2.89927	0.13919
2.90131	0.13685
2.90334	0.13352
2.90538	0.12932
2.90742	0.12438
2.90945	0.1189
2.91149	0.11306
2.91352	0.10708
2.91556	0.10118
2.9176	0.09554
2.91963	0.09036
2.92167	0.08578
2.9237	0.0819
2.92574	0.07879
2.92778	0.07649
2.92981	0.07496
2.93185	0.07415
2.93388	0.07396
2.93592	0.07426
2.93796	0.07489
2.93999	0.07568
2.94203	0.07648
2.94406	0.0771
2.9461	0.0774
2.94814	0.07724
2.95017	0.07652
2.95221	0.07517
2.95424	0.07315
2.95628	0.07046
2.95832	0.06715
2.96035	0.06328
2.96239	0.05895
2.96442	0.05428
2.96646	0.04942
2.9685	0.0445
2.97053	0.03969
2.97257	0.03511
2.9746	0.03092
2.97664	0.02721
2.97868	0.02407
2.98071	0.02158
2.98275	0.01977
2.98478	0.01864
2.98682	0.01817
2.98886	0.01832
2.99089	0.01904
2.99293	0.02022
2.99496	0.0218
2.997	0.02365
2.99904	0.02569
3.00107	0.02782
3.00311	0.02995
3.00514	0.032
3.00718	0.0339
3.00922	0.03561
3.01125	0.03708
3.01329	0.03831
3.01532	0.03927
3.01736	0.03998
3.0194	0.04045
3.02143	0.04069
3.02347	0.04073
3.0255	0.0406
3.02754	0.0403
3.02958	0.03987
3.03161	0.03931
3.03365	0.03865
3.03568	0.03789
3.03772	0.03703
3.03976	0.03608
3.04179	0.03505
3.04383	0.03394
3.04586	0.03276
3.0479	0.03151
3.04994	0.03022
3.05197	0.0289
3.05401	0.02759
3.05604	0.02633
3.05808	0.02515
3.06012	0.02412
3.06215	0.02326
3.06419	0.02263
3.06622	0.02226
3.06826	0.0222
3.0703	0.02247
3.07233	0.02308
3.07437	0.02404
3.0764	0.02532
3.07844	0.02691
3.08048	0.02876
3.08251	0.03083
3.08455	0.03305
3.08658	0.03536
3.08862	0.0377
3.09066	0.04
3.09269	0.04219
3.09473	0.04424
3.09676	0.0461
3.0988	0.04775
3.10084	0.04919
3.10287	0.05043
3.10491	0.0515
3.10694	0.05245
3.10898	0.05334
3.11102	0.05424
3.11305	0.05524
3.11509	0.05642
3.11712	0.05785
3.11916	0.05961
3.1212	0.06175
3.12323	0.06433
3.12527	0.06737
3.1273	0.07087
3.12934	0.07481
3.13138	0.07915
3.13341	0.08383
3.13545	0.08878
3.13748	0.09389
3.13952	0.09906
3.14156	0.10418
3.14359	0.10915
3.14563	0.11387
3.14766	0.11825
3.1497	0.12222
3.15174	0.12573
3.15377	0.12877
3.15581	0.13132
3.15784	0.13341
3.15988	0.13511
3.16192	0.13647
3.16395	0.13759
3.16599	0.13858
3.16802	0.13953
3.17006	0.14057
3.1721	0.1418
3.17413	0.14331
3.17617	0.14517
3.1782	0.14746
3.18024	0.1502
3.18228	0.15339
3.18431	0.15701
3.18635	0.16103
3.18838	0.16538
3.19042	0.16995
3.19246	0.17467
3.19449	0.1794
3.19653	0.18405
3.19856	0.18851
3.2006	0.19268
3.20264	0.19648
3.20467	0.19985
3.20671	0.20277
3.20874	0.20522
3.21078	0.20724
3.21282	0.20887
3.21485	0.2102
3.21689	0.21133
3.21892	0.21237
3.22096	0.21346
3.223	0.21475
3.22503	0.21636
3.22707	0.21842
3.2291	0.22106
3.23114	0.22437
3.23318	0.22842
3.23521	0.23327
3.23725	0.23892
3.23928	0.24538
3.24132	0.2526
3.24336	0.26051
3.24539	0.26903
3.24743	0.27806
3.24946	0.28747
3.2515	0.29716
3.25354	0.30698
3.25557	0.31683
3.25761	0.3266
3.25964	0.3362
3.26168	0.34555
3.26372	0.35459
3.26575	0.36331
3.26779	0.37169
3.26982	0.37973
3.27186	0.38748
3.2739	0.39496
3.27593	0.40225
3.27797	0.40939
3.28	0.41644
3.28204	0.42348
3.28408	0.43054
3.28611	0.43768
3.28815	0.44491
3.29018	0.45226
3.29222	0.45973
3.29426	0.46729
3.29629	0.47492
3.29833	0.48258
3.30036	0.49023
3.3024	0.4978
3.30444	0.50524
3.30647	0.5125
3.30851	0.51954
3.31054	0.52632
3.31258	0.5328
3.31462	0.53899
3.31665	0.54488
3.31869	0.55049
3.32072	0.55587
3.32276	0.56105
3.3248	0.5661
3.32683	0.57108
3.32887	0.57607
3.3309	0.58115
3.33294	0.58639
3.33498	0.59186
3.33701	0.59762
3.33905	0.60373
3.34108	0.61022
3.34312	0.61714
3.34516	0.62448
3.34719	0.63224
3.34923	0.64043
3.35126	0.649
3.3533	0.65792
3.35534	0.66714
3.35737	0.67662
3.35941	0.6863
3.36144	0.69612
3.36348	0.70602
3.36552	0.71595
3.36755	0.72586
3.36959	0.73571
3.37162	0.74545
3.37366	0.75505
3.3757	0.76449
3.37773	0.77375
3.37977	0.78281
3.3818	0.79165
3.38384	0.80029
3.38588	0.8087
3.38791	0.81689
3.38995	0.82486
3.39198	0.83262
3.39402	0.84017
3.39606	0.84751
3.39809	0.85466
3.40013	0.86162
3.40216	0.86839
3.4042	0.875
3.40624	0.88146
3.40827	0.88777
3.41031	0.89396
3.41234	0.90005
3.41438	0.90605
3.41642	0.91199
3.41845	0.91787
3.42049	0.92372
3.42252	0.92954
3.42456	0.93536
3.4266	0.94117
3.42863	0.94696
3.43067	0.95275
3.4327	0.95851
3.43474	0.96423
3.43678	0.96988
3.43881	0.97545
3.44085	0.98091
3.44288	0.98622
3.44492	0.99137
3.44696	0.99633
3.44899	1.00107
3.45103	1.0056
3.45306	1.0099
3.4551	1.01397
3.45714	1.01782
3.45917	1.02148
3.46121	1.02497
3.46324	1.02832
3.46528	1.03157
3.46732	1.03475
3.46935	1.03791
3.47139	1.04109
3.47342	1.04431
3.47546	1.04759
3.4775	1.05095
3.47953	1.0544
3.48157	1.05792
3.4836	1.06149
3.48564	1.06507
3.48768	1.06861
3.48971	1.07207
3.49175	1.07536
3.49378	1.07843
3.49582	1.08121
3.49786	1.08362
3.49989	1.08562
3.50193	1.08713
3.50396	1.08814
3.506	1.08862
3.50804	1.08856
3.51007	1.08799
3.51211	1.08692
3.51414	1.08543
3.51618	1.08357
3.51822	1.08142
3.52025	1.07909
3.52229	1.07667
3.52432	1.07426
3.52636	1.07197
3.5284	1.06989
3.53043	1.06811
3.53247	1.06669
3.5345	1.0657
3.53654	1.06517
3.53858	1.06511
3.54061	1.06552
3.54265	1.06638
3.54468	1.06764
3.54672	1.06925
3.54876	1.07112
3.55079	1.07318
3.55283	1.07534
3.55486	1.07749
3.5569	1.07955
3.55894	1.08142
3.56097	1.08303
3.56301	1.08428
3.56504	1.08513
3.56708	1.08551
3.56912	1.08539
3.57115	1.08473
3.57319	1.08351
3.57522	1.08172
3.57726	1.07937
3.5793	1.07646
3.58133	1.07301
3.58337	1.06902
3.5854	1.06452
3.58744	1.05953
3.58948	1.05408
3.59151	1.04819
3.59355	1.04189
3.59558	1.0352
3.59762	1.02817
3.59966	1.02083
3.60169	1.01321
3.60373	1.00537
3.60576	0.99735
3.6078	0.98922
3.60984	0.98102
3.61187	0.97283
3.61391	0.96471
3.61594	0.95671
3.61798	0.94891
3.62002	0.94136
3.62205	0.9341
3.62409	0.92716
3.62612	0.92057
3.62816	0.91435
3.6302	0.90846
3.63223	0.90291
3.63427	0.89763
3.6363	0.89259
3.63834	0.8877
3.64038	0.8829
3.64241	0.8781
3.64445	0.87322
3.64648	0.86818
3.64852	0.86291
3.65056	0.85735
3.65259	0.85145
3.65463	0.84519
3.65666	0.83856
3.6587	0.83158
3.66074	0.82428
3.66277	0.81671
3.66481	0.80896
3.66684	0.80109
3.66888	0.79321
3.67092	0.78539
3.67295	0.77773
3.67499	0.77029
3.67702	0.76314
3.67906	0.75632
3.6811	0.74984
3.68313	0.74369
3.68517	0.73783
3.6872	0.73219
3.68924	0.7267
3.69128	0.72123
3.69331	0.71567
3.69535	0.70989
3.69738	0.70377
3.69942	0.69718
3.70146	0.69002
3.70349	0.68221
3.70553	0.6737
3.70756	0.66448
3.7096	0.65457
3.71164	0.64403
3.71367	0.63296
3.71571	0.62149
3.71774	0.60979
3.71978	0.59805
3.72182	0.58646
3.72385	0.57523
3.72589	0.56457
3.72792	0.55465
3.72996	0.54563
3.732	0.53764
3.73403	0.53075
3.73607	0.525
3.7381	0.52037
3.74014	0.5168
3.74218	0.51416
3.74421	0.51231
3.74625	0.51105
3.74828	0.51015
3.75032	0.5094
3.75236	0.50853
3.75439	0.50733
3.75643	0.50558
3.75846	0.5031
3.7605	0.49975
3.76254	0.49544
3.76457	0.49012
3.76661	0.48381
3.76864	0.47657
3.77068	0.46851
3.77272	0.45981
3.77475	0.45063
3.77679	0.44122
3.77882	0.43178
3.78086	0.42255
3.7829	0.41374
3.78493	0.40555
3.78697	0.39812
3.789	0.39158
3.79104	0.38598
3.79308	0.38134
3.79511	0.37762
3.79715	0.37473
3.79918	0.37255
3.80122	0.37091
3.80326	0.36962
3.80529	0.36847
3.80733	0.36728
3.80936	0.36584
3.8114	0.36398
3.81344	0.36157
3.81547	0.3585
3.81751	0.35473
3.81954	0.35025
3.82158	0.34509
3.82362	0.33936
3.82565	0.33317
3.82769	0.32667
3.82972	0.32006
3.83176	0.31351
3.8338	0.30721
3.83583	0.30132
3.83787	0.29598
3.8399	0.29131
3.84194	0.28736
3.84398	0.28415
3.84601	0.28165
3.84805	0.27978
3.85008	0.27841
3.85212	0.27738
3.85416	0.27651
3.85619	0.27559
3.85823	0.27442
3.86026	0.2728
3.8623	0.27055
3.86434	0.26754
3.86637	0.26366
3.86841	0.25887
3.87044	0.25318
3.87248	0.24664
3.87452	0.23938
3.87655	0.23154
3.87859	0.22334
3.88062	0.21499
3.88266	0.20674
3.8847	0.19883
3.88673	0.19148
3.88877	0.18489
3.8908	0.17922
3.89284	0.17457
3.89488	0.17099
3.89691	0.16847
3.89895	0.16692
3.90098	0.1662
3.90302	0.16613
3.90506	0.16645
3.90709	0.16691
3.90913	0.16722
3.91116	0.1671
3.9132	0.16628
3.91524	0.16453
3.91727	0.16167
3.91931	0.15756
3.92134	0.15216
3.92338	0.14549
3.92542	0.13764
3.92745	0.12877
3.92949	0.11913
3.93152	0.10901
3.93356	0.09873
3.9356	0.08866
3.93763	0.07915
3.93967	0.07057
3.9417	0.06322
3.94374	0.05739
3.94578	0.05327
3.94781	0.05102
3.94985	0.05067
3.95188	0.0522
3.95392	0.05547
3.95596	0.06029
3.95799	0.06638
3.96003	0.07341
3.96206	0.08099
3.9641	0.08872
3.96614	0.09621
3.96817	0.10304
3.97021	0.10887
3.97224	0.11339
3.97428	0.11634
3.97632	0.11758
3.97835	0.117
3.98039	0.11462
3.98242	0.11051
3.98446	0.10486
3.9865	0.09787
3.98853	0.08986
3.99057	0.08113
3.9926	0.07205
3.99464	0.06296
3.99668	0.05421
3.99871	0.04611
4.00075	0.03892
4.00278	0.03286
4.00482	0.02807
4.00686	0.02462
4.00889	0.02254
4.01093	0.02175
4.01296	0.02216
4.015	0.02359
4.01704	0.02583
4.01907	0.02868
4.02111	0.03188
4.02314	0.03522
4.02518	0.03846
4.02722	0.04144
4.02925	0.044
4.03129	0.04604
4.03332	0.04749
4.03536	0.04835
4.0374	0.04865
4.03943	0.04846
4.04147	0.04788
4.0435	0.04701
4.04554	0.046
4.04758	0.04496
4.04961	0.044
4.05165	0.04321
4.05368	0.04267
4.05572	0.04239
4.05776	0.04236
4.05979	0.04254
4.06183	0.04286
4.06386	0.04322
4.0659	0.04353
4.06794	0.04365
4.06997	0.04348
[truncated: 7,836 more rows]

## Sheet: fig2g
X1	Y1	X2	Y2	X3	Y3	X4	Y4
0.00198	-1.22028		--		--		--
0.00396	-1.20623		--		--		--
0.00594	-1.18889		--		--		--
0.00792	-1.16777		--		--		--
0.0099	-1.1425		--		--		--
0.01188	-1.11282		--		--		--
0.01386	-1.07862		--		--		--
0.01584	-1.04002		--		--		--
0.01782	-0.99731		--		--		--
0.0198	-0.951		--		--		--
0.02178	-0.9018		--		--		--
0.02376	-0.85062		--		--		--
0.02574	-0.79852		--		--		--
0.02772	-0.74665		--		--		--
0.0297	-0.69559		--		--		--
0.03168	-0.64667		--		--		--
0.03366	-0.60159		--		--		--
0.03564	-0.56141		--		--		--
0.03762	-0.52701		--		--		--
0.0396	-0.499		--		--		--
0.04158	-0.47777		--		--		--
0.04356	-0.46338		--		--		--
0.04554	-0.45557		--		--		--
0.04752	-0.45377		--		--		--
0.0495	-0.45713		--		--		--
0.05148	-0.46452		--		--		--
0.05346	-0.47458		--		--		--
0.05544	-0.48581		--		--		--
0.05742	-0.49662		--		--		--
0.0594	-0.50542		--		--		--
0.06138	-0.51066		--		--		--
0.06336	-0.51098		--		--		--
0.06534	-0.5052		--		--		--
0.06732	-0.49245		--		--		--
0.0693	-0.47219		--		--		--
0.07128	-0.44423		--		--		--
0.07326	-0.40879		--		--		--
0.07524	-0.36645		--		--		--
0.07722	-0.31818		--		--		--
0.0792	-0.26526		--		--		--
0.08118	-0.20922		--		--		--
0.08316	-0.15183		--		--		--
0.08514	-0.09493		--		--		--
0.08712	-0.04043		--		--		--
0.0891	0.00983		--		--		--
0.09108	0.05418		--		--		--
0.09306	0.09115		--		--		--
0.09504	0.11959		--		--		--
0.09702	0.1387		--		--		--
0.099	0.14808		--		--		--
0.10098	0.14778		--		--		--
0.10296	0.13824		--		--		--
0.10494	0.12034		--		--		--
0.10692	0.09532		--		--		--
0.1089	0.06478		--		--		--
0.11088	0.03052		--		--		--
0.11286	-0.00544		--		--		--
0.11484	-0.041		--		--		--
0.11682	-0.07405		--		--		--
0.1188	-0.1026		--		--		--
0.12078	-0.12481		--		--		--
0.12276	-0.13908		--		--		--
0.12474	-0.14415		--		--		--
0.12672	-0.13911		--		--		--
0.1287	-0.12347		--		--		--
0.13068	-0.09712		--		--		--
0.13266	-0.0604		--		--		--
0.13464	-0.01401		--		--		--
0.13662	0.04098		--		--		--
0.1386	0.10318		--		--		--
0.14058	0.17099		--		--		--
0.14256	0.24262		--		--		--
0.14454	0.31618		--		--		--
0.14652	0.38978		--		--		--
0.1485	0.46157		--		--		--
0.15048	0.52984		--		--		--
0.15246	0.59306		--		--		--
0.15444	0.64997		--		--		--
0.15642	0.69957		--		--		--
0.1584	0.74119		--		--		--
0.16038	0.7745		--		--		--
0.16236	0.79947		--		--		--
0.16434	0.81642		--		--		--
0.16632	0.82594		--		--		--
0.1683	0.82889		--		--		--
0.17028	0.82635		--		--		--
0.17226	0.81956		--		--		--
0.17424	0.80988		--		--		--
0.17622	0.79872		--		--		--
0.1782	0.7875		--		--		--
0.18018	0.7776		--		--		--
0.18216	0.77028		--		--		--
0.18414	0.76669		--		--		--
0.18612	0.76778		--		--		--
0.1881	0.7743		--		--		--
0.19008	0.78679		--		--		--
0.19206	0.80551		--		--		--
0.19404	0.83053		--		--		--
0.19602	0.86163		--		--		--
0.198	0.89838		--		--		--
0.19998	0.94013		--		--		--
0.20196	0.98603		--		--		--
0.20394	1.03507		--		--		--
0.20592	1.0861		--		--		--
0.2079	1.13786		--		--		--
0.20988	1.18964		--		--		--
0.21186	1.23953		--		--		--
0.21384	1.28618		--		--		--
0.21582	1.32834		--		--		--
0.2178	1.36483		--		--		--
0.21978	1.39463		--		--		--
0.22176	1.41686		--		--		--
0.22374	1.43087		--		--		--
0.22572	1.43621		--		--		--
0.2277	1.43267		--		--		--
0.22968	1.42033		--		--		--
0.23166	1.39949		--		--		--
0.23364	1.37073		--		--		--
0.23562	1.33487		--		--		--
0.2376	1.29295		--		--		--
0.23958	1.24622		--		--		--
0.24156	1.19624		--		--		--
0.24354	1.14508		--		--		--
0.24552	1.09357		--		--		--
0.2475	1.04332		--		--		--
0.24948	0.99585		--		--		--
0.25146	0.95258		--		--		--
0.25344	0.91481		--		--		--
0.25542	0.88358		--		--		--
0.2574	0.85971		--		--		--
0.25938	0.84372		--		--		--
0.26136	0.83582		--		--		--
0.26334	0.8359		--		--		--
0.26532	0.84353		--		--		--
0.2673	0.85795		--		--		--
0.26928	0.87816		--		--		--
0.27126	0.90289		--		--		--
0.27324	0.93069		--		--		--
0.27522	0.96002		--		--		--
0.2772	0.98922		--		--		--
0.27918	1.01671		--		--		--
0.28116	1.04095		--		--		--
0.28314	1.06059		--		--		--
0.28512	1.07446		--		--		--
0.2871	1.08171		--		--		--
0.28908	1.08177		--		--		--
0.29106	1.07443		--		--		--
0.29304	1.05984		--		--		--
0.29502	1.03849		--		--		--
0.297	1.0112		--		--		--
0.29898	0.97909		--		--		--
0.30096	0.94354		--		--		--
0.30294	0.90607		--		--		--
0.30492	0.86834		--		--		--
0.3069	0.83203		--		--		--
0.30888	0.79877		--		--		--
0.31086	0.77005		--		--		--
0.31284	0.74718		--		--		--
0.31482	0.73119		--		--		--
0.3168	0.72281		--		--		--
0.31878	0.72241		--		--		--
0.32076	0.73		--		--		--
0.32274	0.7452		--		--		--
0.32472	0.76731		--		--		--
0.3267	0.79529		--		--		--
0.32868	0.82784		--		--		--
0.33066	0.86345		--		--		--
0.33264	0.90048		--		--		--
0.33462	0.93724		--		--		--
0.3366	0.97206		--		--		--
0.33858	1.00335		--		--		--
0.34056	1.02973		--		--		--
0.34254	1.05004		--		--		--
0.34452	1.06341		--		--		--
0.3465	1.06929		--		--		--
0.34848	1.06747		--		--		--
0.35046	1.05809		--		--		--
0.35244	1.0416		--		--		--
0.35442	1.01877		--		--		--
0.3564	0.99058		--		--		--
0.35838	0.95823		--		--		--
0.36036	0.92303		--		--		--
0.36234	0.88633		--		--		--
0.36432	0.84947		--		--		--
0.3663	0.81371		--		--		--
0.36828	0.78014		--		--		--
0.37026	0.74966		--		--		--
0.37224	0.72293		--		--		--
0.37422	0.70036		--		--		--
0.3762	0.68206		--		--		--
0.37818	0.66791		--		--		--
0.38016	0.65754		--		--		--
0.38214	0.6504		--		--		--
0.38412	0.64576		--		--		--
0.3861	0.64284		--		--		--
0.38808	0.64079		--		--		--
0.39006	0.63882		--		--		--
0.39204	0.63624		--		--		--
0.39402	0.63288		--		--		--
0.396	0.6281		--		--		--
0.39798	0.62164		--		--		--
0.39996	0.61359		--		--		--
0.40194	0.60429		--		--		--
0.40392	0.59429		--		--		--
0.4059	0.58432		--		--		--
0.40788	0.57526		--		--		--
0.40986	0.56809		--		--		--
0.41184	0.56378		--		--		--
0.41382	0.56328		--		--		--
0.4158	0.56742		--		--		--
0.41778	0.57682		--		--		--
0.41976	0.59187		--		--		--
0.42174	0.61269		--		--		--
0.42372	0.63905		--		--		--
0.4257	0.6704		--		--		--
0.42768	0.70583		--		--		--
0.42966	0.74413		--		--		--
0.43164	0.78383		--		--		--
0.43362	0.82321		--		--		--
0.4356	0.86044		--		--		--
0.43758	0.8936		--		--		--
0.43956	0.92081		--		--		--
0.44154	0.94031		--		--		--
0.44352	0.95056		--		--		--
0.4455	0.9503		--		--		--
0.44748	0.93867		--		--		--
0.44946	0.91596		--		--		--
0.45144	0.88145		--		--		--
0.45342	0.83566		--		--		--
0.4554	0.7796		--		--		--
0.45738	0.71475		--		--		--
0.45936	0.643		--		--		--
0.46134	0.56659		--		--		--
0.46332	0.48805		--		--		--
0.4653	0.41004		--		--		--
0.46728	0.33529		--		--		--
0.46926	0.26649		--		--		--
0.47124	0.20613		--		--		--
0.47322	0.15645		--		--		--
0.4752	0.11928		--		--		--
0.47718	0.09602		--		--		--
0.47916	0.08753		--		--		--
0.48114	0.09411		--		--		--
0.48312	0.11547		--		--		--
0.4851	0.15073		--		--		--
0.48708	0.19849		--		--		--
0.48906	0.25683		--		--		--
0.49104	0.32341		--		--		--
0.49302	0.39558		--		--		--
0.495	0.47045		--		--		--
0.49698	0.54504		--		--		--
0.49896	0.61637		--		--		--
0.50094	0.68159		--		--		--
0.50292	0.7381		--		--		--
0.5049	0.78364		--		--		--
0.50688	0.81636		--		--		--
0.50886	0.83494		--		--		--
0.51084	0.83858		--		--		--
0.51282	0.82704		--		--		--
0.5148	0.80067		--		--		--
0.51678	0.76034		--		--		--
0.51876	0.70743		--		--		--
0.52074	0.64376		--		--		--
0.52272	0.57151		--		--		--
0.5247	0.49311		--		--		--
0.52668	0.41118		--		--		--
0.52866	0.32838		--		--		--
0.53064	0.24734		--		--		--
0.53262	0.17056		--		--		--
0.5346	0.10031		--		--		--
0.53658	0.03853		--		--		--
0.53856	-0.01316		--		--		--
0.54054	-0.05359		--		--		--
0.54252	-0.08201		--		--		--
0.5445	-0.09812		--		--		--
0.54648	-0.10208		--		--		--
0.54846	-0.09441		--		--		--
0.55044	-0.07605		--		--		--
0.55242	-0.04822		--		--		--
0.5544	-0.01242		--		--		--
0.55638	0.02972		--		--		--
0.55836	0.0764		--		--		--
0.56034	0.12585		--		--		--
0.56232	0.1763		--		--		--
0.5643	0.22609		--		--		--
0.56628	0.27373		--		--		--
0.56826	0.31792		--		--		--
0.57024	0.35761		--		--		--
0.57222	0.39199		--		--		--
0.5742	0.42053		--		--		--
0.57618	0.44296		--		--		--
0.57816	0.45924		--		--		--
0.58014	0.46956		--		--		--
0.58212	0.47431		--		--		--
0.5841	0.47401		--		--		--
0.58608	0.46929		--		--		--
0.58806	0.46086		--		--		--
0.59004	0.44943		--		--		--
0.59202	0.43571		--		--		--
0.594	0.42036		--		--		--
0.59598	0.40395		--		--		--
0.59796	0.38696		--		--		--
0.59994	0.36976		--		--		--
0.60192	0.35261		--		--		--
0.6039	0.33565		--		--		--
0.60588	0.31892		--		--		--
0.60786	0.30238		--		--		--
0.60984	0.28593		--		--		--
0.61182	0.26942		--		--		--
0.6138	0.2527		--		--		--
0.61578	0.23561		--		--		--
0.61776	0.21805		--		--		--
0.61974	0.19996		--		--		--
0.62172	0.18136		--		--		--
0.6237	0.16235		--		--		--
0.62568	0.14313		--		--		--
0.62766	0.12397		--		--		--
0.62964	0.10523		--		--		--
0.63162	0.08735		--		--		--
0.6336	0.0708		--		--		--
0.63558	0.0561		--		--		--
0.63756	0.04374		--		--		--
0.63954	0.03423		--		--		--
0.64152	0.02799		--		--		--
0.6435	0.02539		--		--		--
0.64548	0.02669		--		--		--
0.64746	0.03203		--		--		--
0.64944	0.04143		--		--		--
0.65142	0.05475		--		--		--
0.6534	0.07172		--		--		--
0.65538	0.09192		--		--		--
0.65736	0.11481		--		--		--
0.65934	0.13971		--		--		--
0.66132	0.16496		--		--		--
0.6633	0.19023		--		--		--
0.66528	0.21509		--		--		--
0.66726	0.23868		--		--		--
0.66924	0.26017		--		--		--
0.67122	0.27876		--		--		--
0.6732	0.29378		--		--		--
0.67518	0.30463		--		--		--
0.67716	0.31087		--		--		--
0.67914	0.3122		--		--		--
0.68112	0.30849		--		--		--
0.6831	0.29977		--		--		--
0.68508	0.28623		--		--		--
0.68706	0.26821		--		--		--
0.68904	0.24621		--		--		--
0.69102	0.22083		--		--		--
0.693	0.19277		--		--		--
0.69498	0.16281		--		--		--
0.69696	0.13175		--		--		--
0.69894	0.1004		--		--		--
0.70092	0.06956		--		--		--
0.7029	0.03996		--		--		--
0.70488	0.01227		--		--		--
0.70686	-0.01295		--		--		--
0.70884	-0.03528		--		--		--
0.71082	-0.05439		--		--		--
0.7128	-0.07012		--		--		--
0.71478	-0.08247		--		--		--
0.71676	-0.09153		--		--		--
0.71874	-0.09758		--		--		--
0.72072	-0.10096		--		--		--
0.7227	-0.10216		--		--		--
0.72468	-0.10173		--		--		--
0.72666	-0.10025		--		--		--
0.72864	-0.09838		--		--		--
0.73062	-0.09674		--		--		--
0.7326	-0.09595		--		--		--
0.73458	-0.09697		--		--		--
0.73656	-0.10031		--		--		--
0.73854	-0.10597		--		--		--
0.74052	-0.11427		--		--		--
0.7425	-0.12539		--		--		--
0.74448	-0.13939		--		--		--
0.74646	-0.15621		--		--		--
0.74844	-0.17565		--		--		--
0.75042	-0.19739		--		--		--
0.7524	-0.221		--		--		--
0.75438	-0.24594		--		--		--
0.75636	-0.27159		--		--		--
0.75834	-0.29729		--		--		--
0.76032	-0.32231		--		--		--
0.7623	-0.34592		--		--		--
0.76428	-0.36741		--		--		--
0.76626	-0.3861		--		--		--
0.76824	-0.40136		--		--		--
0.77022	-0.41268		--		--		--
0.7722	-0.41965		--		--		--
0.77418	-0.42197		--		--		--
0.77616	-0.41954		--		--		--
0.77814	-0.41238		--		--		--
0.78012	-0.40069		--		--		--
0.7821	-0.38487		--		--		--
0.78408	-0.36546		--		--		--
0.78606	-0.34319		--		--		--
0.78804	-0.31891		--		--		--
0.79002	-0.29363		--		--		--
0.792	-0.26845		--		--		--
0.79398	-0.24453		--		--		--
0.79596	-0.22308		--		--		--
0.79794	-0.20531		--		--		--
0.79992	-0.19237		--		--		--
0.8019	-0.18534		--		--		--
0.80388	-0.18517		--		--		--
0.80586	-0.19262		--		--		--
0.80784	-0.20827		--		--		--
0.80982	-0.23246		--		--		--
0.8118	-0.26526		--		--		--
0.81378	-0.30647		--		--		--
0.81576	-0.35558		--		--		--
0.81774	-0.41184		--		--		--
0.81972	-0.47419		--		--		--
0.8217	-0.54134		--		--		--
0.82368	-0.61178		--		--		--
0.82566	-0.68383		--		--		--
0.82764	-0.75569		--		--		--
0.82962	-0.8255		--		--		--
0.8316	-0.89139		--		--		--
0.83358	-0.95157		--		--		--
0.83556	-1.00437		--		--		--
0.83754	-1.04833		--		--		--
0.83952	-1.08223		--		--		--
0.8415	-1.10516		--		--		--
0.84348	-1.11655		--		--		--
0.84546	-1.11622		--		--		--
0.84744	-1.10437		--		--		--
0.84942	-1.08158		--		--		--
0.8514	-1.04882		--		--		--
0.85338	-1.00741		--		--		--
0.85536	-0.95897		--		--		--
0.85734	-0.90536		--		--		--
0.85932	-0.84865		--		--		--
0.8613	-0.79098		--		--		--
0.86328	-0.73454		--		--		--
0.86526	-0.68147		--		--		--
0.86724	-0.63376		--		--		--
0.86922	-0.5932		--		--		--
0.8712	-0.56129		--		--		--
0.87318	-0.53922		--		--		--
0.87516	-0.52776		--		--		--
0.87714	-0.52733		--		--		--
0.87912	-0.53788		--		--		--
0.8811	-0.55899		--		--		--
0.88308	-0.58984		--		--		--
0.88506	-0.62926		--		--		--
0.88704	-0.6758		--		--		--
0.88902	-0.7278		--		--		--
0.891	-0.78341		--		--		--
0.89298	-0.84077		--		--		--
0.89496	-0.898		--		--		--
0.89694	-0.95332		--		--		--
0.89892	-1.00515		--		--		--
0.9009	-1.05213		--		--		--
0.90288	-1.09319		--		--		--
0.90486	-1.12761		--		--		--
0.90684	-1.15501		--		--		--
0.90882	-1.17537		--		--		--
0.9108	-1.18905		--		--		--
0.91278	-1.19668		--		--		--
0.91476	-1.1992		--		--		--
0.91674	-1.19775		--		--		--
0.91872	-1.19362		--		--		--
0.9207	-1.18817		--		--		--
0.92268	-1.18276		--		--		--
0.92466	-1.17867		--		--		--
0.92664	-1.17703		--		--		--
0.92862	-1.17874		--		--		--
0.9306	-1.18445		--		--		--
0.93258	-1.1945		--		--		--
0.93456	-1.20891		--		--		--
0.93654	-1.22736		--		--		--
0.93852	-1.24923		--		--		--
0.9405	-1.27362		--		--		--
0.94248	-1.29938		--		--		--
0.94446	-1.3252		--		--		--
0.94644	-1.34963		--		--		--
0.94842	-1.37122		--		--		--
0.9504	-1.38855		--		--		--
0.95238	-1.40029		--		--		--
0.95436	-1.40533		--		--		--
0.95634	-1.4028		--		--		--
0.95832	-1.39212		--		--		--
0.9603	-1.37304		--		--		--
0.96228	-1.34565		--		--		--
0.96426	-1.31041		--		--		--
0.96624	-1.26807		--		--		--
0.96822	-1.21972		--		--		--
0.9702	-1.16665		--		--		--
0.97218	-1.11038		--		--		--
0.97416	-1.0525		--		--		--
0.97614	-0.99466		--		--		--
0.97812	-0.93846		--		--		--
0.9801	-0.88539		--		--		--
0.98208	-0.83674		--		--		--
0.98406	-0.79356		--		--		--
0.98604	-0.75659		--		--		--
0.98802	-0.72625		--		--		--
0.99	-0.70261		--		--		--
0.99198	-0.68539		--		--		--
0.99396	-0.674		--		--		--
0.99594	-0.66754		--		--		--
0.99792	-0.66487		--		--		--
0.9999	-0.66468		--		--		--
1.00188	-0.66554		--		--		--
1.00386	-0.66598		--		--		--
1.00584	-0.66458		--		--		--
1.00782	-0.66003		--		--		--
1.0098	-0.65194		--		--		--
1.01178	-0.64101		--		--		--
1.01376	-0.62432		--		--		--
1.01574	-0.60159		--		--		--
1.01772	-0.57286		--		--		--
1.0197	-0.53851		--		--		--
1.02168	-0.4992		--		--		--
1.02366	-0.45589		--		--		--
1.02564	-0.40974		--		--		--
1.02762	-0.36208		--		--		--
1.0296	-0.31434		--		--		--
1.03158	-0.26796		--		--		--
1.03356	-0.22432		--		--		--
1.03554	-0.18468		--		--		--
1.03752	-0.15013		--		--		--
1.0395	-0.12151		--		--		--
1.04148	-0.09935		--		--		--
1.04346	-0.08392		--		--		--
1.04544	-0.07514		--		--		--
1.04742	-0.07262		--		--		--
1.0494	-0.07569		--		--		--
1.05138	-0.08341		--		--		--
1.05336	-0.09465		--		--		--
1.05534	-0.10811		--		--		--
1.05732	-0.12243		--		--		--
1.0593	-0.13622		--		--		--
1.06128	-0.14816		--		--		--
1.06326	-0.15704		--		--		--
1.06524	-0.16184		--		--		--
1.06722	-0.16176		--		--		--
1.0692	-0.1563		--		--		--
1.07118	-0.1452		--		--		--
1.07316	-0.12854		--		--		--
1.07514	-0.10716		--		--		--
1.07712	-0.08133		--		--		--
1.0791	-0.0513		--		--		--
1.08108	-0.01609		--		--		--
1.08306	0.0206		--		--		--
1.08504	0.05752		--		--		--
1.08702	0.0934		--		--		--
1.089	0.12706		--		--		--
1.09098	0.15742		--		--		--
1.09296	0.18359		--		--		--
1.09494	0.20489		--		--		--
1.09692	0.22089		--		--		--
1.0989	0.23145		--		--		--
1.10088	0.23669		--		--		--
1.10286	0.23702		--		--		--
1.10484	0.23309		--		--		--
1.10682	0.22575		--		--		--
1.1088	0.21604		--		--		--
1.11078	0.2051		--		--		--
1.11276	0.19413		--		--		--
1.11474	0.18432		--		--		--
1.11672	0.17681		--		--		--
1.1187	0.1726		--		--		--
1.12068	0.17252		--		--		--
1.12266	0.17719		--		--		--
1.12464	0.18698		--		--		--
1.12662	0.20202		--		--		--
1.1286	0.22216		--		--		--
1.13058	0.24698		--		--		--
1.13256	0.27587		--		--		--
1.13454	0.30798		--		--		--
1.13652	0.34233		--		--		--
1.1385	0.37783		--		--		--
1.14048	0.41337		--		--		--
1.14246	0.44781		--		--		--
1.14444	0.48013		--		--		--
1.14642	0.50941		--		--		--
1.1484	0.53492		--		--		--
1.15038	0.55614		--		--		--
1.15236	0.57279		--		--		--
1.15434	0.58487		--		--		--
1.15632	0.59264		--		--		--
1.1583	0.5966		--		--		--
1.16028	0.5975		--		--		--
1.16226	0.5963		--		--		--
1.16424	0.59409		--		--		--
1.16622	0.5921		--		--		--
1.1682	0.59157		--		--		--
1.17018	0.59377		--		--		--
1.17216	0.59985		--		--		--
1.17414	0.61087		--		--		--
1.17612	0.62768		--		--		--
1.1781	0.65092		--		--		--
1.18008	0.68096		--		--		--
1.18206	0.71789		--		--		--
1.18404	0.76151		--		--		--
1.18602	0.81131		--		--		--
1.188	0.86652		--		--		--
1.18998	0.92613		--		--		--
1.19196	0.9889		--		--		--
1.19394	1.05347		--		--		--
1.19592	1.11833		--		--		--
1.1979	1.18196		--		--		--
1.19988	1.24285		--		--		--
1.20186	1.29957		--		--		--
1.20384	1.35084		--		--		--
1.20582	1.39556		--		--		--
1.2078	1.43288		--		--		--
1.20978	1.46221		--		--		--
1.21176	1.48326		--		--		--
1.21374	1.49605		--		--		--
1.21572	1.50087		--		--		--
1.2177	1.49834		--		--		--
1.21968	1.48931		--		--		--
1.22166	1.47484		--		--		--
1.22364	1.45619		--		--		--
1.22562	1.4347		--		--		--
1.2276	1.41181		--		--		--
1.22958	1.38891		--		--		--
1.23156	1.36737		--		--		--
1.23354	1.3484		--		--		--
1.23552	1.33307		--		--		--
1.2375	1.32221		--		--		--
1.23948	1.3164		--		--		--
1.24146	1.31596		--		--		--
1.24344	1.32092		--		--		--
1.24542	1.33102		--		--		--
1.2474	1.34574		--		--		--
1.24938	1.36428		--		--		--
1.25136	1.38569		--		--		--
1.25334	1.4088		--		--		--
1.25532	1.43235		--		--		--
1.2573	1.45502		--		--		--
1.25928	1.47548		--		--		--
1.26126	1.49249		--		--		--
1.26324	1.50489		--		--		--
1.26522	1.51169		--		--		--
1.2672	1.51213		--		--		--
1.26918	1.50567		--		--		--
1.27116	1.49204		--		--		--
1.27314	1.47127		--		--		--
1.27512	1.44365		--		--		--
1.2771	1.40975		--		--		--
1.27908	1.37039		--		--		--
1.28106	1.3266		--		--		--
1.28304	1.27959		--		--		--
1.28502	1.2307		--		--		--
1.287	1.18135		--		--		--
1.28898	1.13296		--		--		--
1.29096	1.08695		--		--		--
1.29294	1.04461		--		--		--
1.29492	1.00712		--		--		--
1.2969	0.97546		--		--		--
1.29888	0.9504		--		--		--
1.30086	0.93246		--		--		--
1.30284	0.9219		--		--		--
1.30482	0.91871		--		--		--
1.3068	0.92263		--		--		--
1.30878	0.93312		--		--		--
1.31076	0.94947		--		--		--
1.31274	0.97073		--		--		--
1.31472	0.99584		--		--		--
1.3167	1.02361		--		--		--
1.31868	1.05281		--		--		--
1.32066	1.08221		--		--		--
1.32264	1.11059		--		--		--
1.32462	1.13685		--		--		--
1.3266	1.15998		--		--		--
1.32858	1.17916		--		--		--
1.33056	1.19373		--		--		--
1.33254	1.20324		--		--		--
1.33452	1.20742		--		--		--
1.3365	1.20623		--		--		--
1.33848	1.19983		--		--		--
1.34046	1.18853		--		--		--
1.34244	1.17281		--		--		--
1.34442	1.15327		--		--		--
1.3464	1.1306		--		--		--
1.34838	1.10553		--		--		--
1.35036	1.07883		--		--		--
1.35234	1.05182		--		--		--
1.35432	1.02463		--		--		--
1.3563	0.99786		--		--		--
1.35828	0.97204		--		--		--
1.36026	0.94756		--		--		--
1.36224	0.92472		--		--		--
1.36422	0.90367		--		--		--
1.3662	0.88445		--		--		--
1.36818	0.86699		--		--		--
1.37016	0.85112		--		--		--
1.37214	0.8366		--		--		--
1.37412	0.82314		--		--		--
1.3761	0.81043		--		--		--
1.37808	0.79816		--		--		--
1.38006	0.78604		--		--		--
1.38204	0.77384		--		--		--
1.38402	0.76138		--		--		--
1.386	0.74859		--		--		--
1.38798	0.73546		--		--		--
1.38996	0.72211		--		--		--
1.39194	0.70871		--		--		--
1.39392	0.69554		--		--		--
1.3959	0.68296		--		--		--
1.39788	0.67136		--		--		--
1.39986	0.66117		--		--		--
1.40184	0.65284		--		--		--
1.40382	0.64679		--		--		--
1.4058	0.6434		--		--		--
1.40778	0.64297		--		--		--
1.40976	0.64574		--		--		--
1.41174	0.65183		--		--		--
1.41372	0.66124		--		--		--
1.4157	0.67386		--		--		--
1.41768	0.68943		--		--		--
1.41966	0.70758		--		--		--
1.42164	0.72783		--		--		--
1.42362	0.74961		--		--		--
1.4256	0.77226		--		--		--
1.42758	0.79508		--		--		--
1.42956	0.81711		--		--		--
1.43154	0.83776		--		--		--
1.43352	0.85644		--		--		--
1.4355	0.87251		--		--		--
1.43748	0.88543		--		--		--
1.43946	0.89479		--		--		--
1.44144	0.90027		--		--		--
1.44342	0.90174		--		--		--
1.4454	0.89919		--		--		--
1.44738	0.89275		--		--		--
1.44936	0.88273		--		--		--
1.45134	0.86955		--		--		--
1.45332	0.85375		--		--		--
1.4553	0.83595		--		--		--
1.45728	0.81684		--		--		--
1.45926	0.79714		--		--		--
1.46124	0.77759		--		--		--
1.46322	0.75888		--		--		--
1.4652	0.74163		--		--		--
1.46718	0.72638		--		--		--
1.46916	0.71356		--		--		--
1.47114	0.70345		--		--		--
1.47312	0.69619		--		--		--
1.4751	0.69175		--		--		--
1.47708	0.68996		--		--		--
1.47906	0.69046		--		--		--
1.48104	0.6928		--		--		--
1.48302	0.69637		--		--		--
1.485	0.70048		--		--		--
1.48698	0.70438		--		--		--
1.48896	0.70728		--		--		--
1.49094	0.7084		--		--		--
1.49292	0.70702		--		--		--
1.4949	0.70247		--		--		--
1.49688	0.69419		--		--		--
1.49886	0.6818		--		--		--
1.50084	0.66504		--		--		--
1.50282	0.64384		--		--		--
1.5048	0.61835		--		--		--
1.50678	0.58889		--		--		--
1.50876	0.55596		--		--		--
1.51074	0.52025		--		--		--
1.51272	0.4826		--		--		--
1.5147	0.44397		--		--		--
1.51668	0.4054		--		--		--
1.51866	0.368		--		--		--
1.52064	0.33285		--		--		--
1.52262	0.30104		--		--		--
1.5246	0.27353		--		--		--
1.52658	0.25119		--		--		--
1.52856	0.23472		--		--		--
1.53054	0.22464		--		--		--
1.53252	0.22122		--		--		--
1.5345	0.22454		--		--		--
1.53648	0.23442		--		--		--
1.53846	0.25044		--		--		--
1.54044	0.27194		--		--		--
1.54242	0.29808		--		--		--
1.5444	0.32783		--		--		--
1.54638	0.36001		--		--		--
1.54836	0.39335		--		--		--
1.55034	0.42652		--		--		--
1.55232	0.45818		--		--		--
1.5543	0.48705		--		--		--
1.55628	0.51192		--		--		--
1.55826	0.53175		--		--		--
1.56024	0.54563		--		--		--
1.56222	0.5529		--		--		--
1.5642	0.55311		--		--		--
1.56618	0.54606		--		--		--
1.56816	0.53182		--		--		--
1.57014	0.51069		--		--		--
1.57212	0.4832		--		--		--
1.5741	0.45011		--		--		--
1.57608	0.41235		--		--		--
1.57806	0.37099		--		--		--
1.58004	0.32718		--		--		--
1.58202	0.28216		--		--		--
1.584	0.23714		--		--		--
1.58598	0.1933		--		--		--
1.58796	0.15172		--		--		--
1.58994	0.11337		--		--		--
1.59192	0.07904		--		--		--
1.5939	0.04933		--		--		--
1.59588	0.02466		--		--		--
1.59786	0.0052		--		--		--
1.59984	-0.00908		--		--		--
1.60182	-0.0184		--		--		--
1.6038	-0.0232		--		--		--
1.60578	-0.02406		--		--		--
1.60776	-0.02169		--		--		--
1.60974	-0.01692		--		--		--
1.61172	-0.01062		--		--		--
1.6137	-0.00366		--		--		--
1.61568	0.00307		--		--		--
1.61766	0.00878		--		--		--
1.61964	0.01274		--		--		--
1.62162	0.01437		--		--		--
1.6236	0.01321		--		--		--
1.62558	0.00895		--		--		--
1.62756	0.00147		--		--		--
1.62954	-0.00921		--		--		--
1.63152	-0.02292		--		--		--
1.6335	-0.03934		--		--		--
1.63548	-0.05804		--		--		--
1.63746	-0.07849		--		--		--
1.63944	-0.10012		--		--		--
1.64142	-0.1223		--		--		--
1.6434	-0.14442		--		--		--
1.64538	-0.16587		--		--		--
1.64736	-0.18613		--		--		--
1.64934	-0.20472		--		--		--
1.65132	-0.2213		--		--		--
1.6533	-0.23561		--		--		--
1.65528	-0.24752		--		--		--
1.65726	-0.25701		--		--		--
1.65924	-0.26419		--		--		--
1.66122	-0.26927		--		--		--
1.6632	-0.27256		--		--		--
1.66518	-0.27444		--		--		--
1.66716	-0.27533		--		--		--
1.66914	-0.27569		--		--		--
1.67112	-0.276		--		--		--
1.6731	-0.2767		--		--		--
1.67508	-0.27819		--		--		--
1.67706	-0.28083		--		--		--
1.67904	-0.28489		--		--		--
1.68102	-0.29054		--		--		--
1.683	-0.29787		--		--		--
1.68498	-0.30687		--		--		--
1.68696	-0.31741		--		--		--
1.68894	-0.32928		--		--		--
1.69092	-0.34219		--		--		--
1.6929	-0.35576		--		--		--
1.69488	-0.36957		--		--		--
1.69686	-0.38315		--		--		--
1.69884	-0.39602		--		--		--
1.70082	-0.4077		--		--		--
1.7028	-0.41773		--		--		--
1.70478	-0.42569		--		--		--
1.70676	-0.43122		--		--		--
1.70874	-0.43405		--		--		--
1.71072	-0.43397		--		--		--
1.7127	-0.43087		--		--		--
1.71468	-0.42475		--		--		--
1.71666	-0.41571		--		--		--
1.71864	-0.40391		--		--		--
1.72062	-0.38935		--		--		--
1.7226	-0.37275		--		--		--
1.72458	-0.35457		--		--		--
1.72656	-0.33531		--		--		--
1.72854	-0.31555		--		--		--
1.73052	-0.29588		--		--		--
1.7325	-0.27689		--		--		--
1.73448	-0.25916		--		--		--
1.73646	-0.24325		--		--		--
1.73844	-0.22966		--		--		--
1.74042	-0.21882		--		--		--
1.7424	-0.21109		--		--		--
1.74438	-0.2067		--		--		--
1.74636	-0.20582		--		--		--
1.74834	-0.20846		--		--		--
1.75032	-0.21456		--		--		--
1.7523	-0.22389		--		--		--
1.75428	-0.23617		--		--		--
1.75626	-0.25097		--		--		--
1.75824	-0.2678		--		--		--
1.76022	-0.28609		--		--		--
1.7622	-0.30523		--		--		--
1.76418	-0.32458		--		--		--
1.76616	-0.34347		--		--		--
1.76814	-0.36131		--		--		--
1.77012	-0.3775		--		--		--
1.7721	-0.39155		--		--		--
1.77408	-0.40306		--		--		--
1.77606	-0.41173		--		--		--
1.77804	-0.41741		--		--		--
1.78002	-0.42008		--		--		--
1.782	-0.41988		--		--		--
1.78398	-0.41707		--		--		--
1.78596	-0.41206		--		--		--
1.78794	-0.40541		--		--		--
1.78992	-0.39774		--		--		--
1.7919	-0.38977		--		--		--
1.79388	-0.3823		--		--		--
1.79586	-0.37609		--		--		--
1.79784	-0.37193		--		--		--
1.79982	-0.37053		--		--		--
1.8018	-0.37253		--		--		--
1.80378	-0.37845		--		--		--
1.80576	-0.38865		--		--		--
1.80774	-0.40334		--		--		--
1.80972	-0.42254		--		--		--
1.8117	-0.44607		--		--		--
1.81368	-0.47359		--		--		--
1.81566	-0.50455		--		--		--
1.81764	-0.53826		--		--		--
1.81962	-0.5739		--		--		--
1.8216	-0.61055		--		--		--
1.82358	-0.64723		--		--		--
1.82556	-0.68295		--		--		--
1.82754	-0.71676		--		--		--
1.82952	-0.74779		--		--		--
1.8315	-0.77527		--		--		--
1.83348	-0.79863		--		--		--
1.83546	-0.81747		--		--		--
1.83744	-0.83161		--		--		--
1.83942	-0.84112		--		--		--
1.8414	-0.84629		--		--		--
1.84338	-0.84766		--		--		--
1.84536	-0.84595		--		--		--
1.84734	-0.8421		--		--		--
1.84932	-0.83714		--		--		--
1.8513	-0.83224		--		--		--
1.85328	-0.82857		--		--		--
1.85526	-0.82731		--		--		--
1.85724	-0.82952		--		--		--
1.85922	-0.83617		--		--		--
1.8612	-0.848		--		--		--
1.86318	-0.86554		--		--		--
1.86516	-0.88903		--		--		--
1.86714	-0.91843		--		--		--
1.86912	-0.95339		--		--		--
1.8711	-0.99327		--		--		--
1.87308	-1.03714		--		--		--
1.87506	-1.08383		--		--		--
1.87704	-1.13193		--		--		--
1.87902	-1.17994		--		--		--
1.881	-1.22624		--		--		--
1.88298	-1.2692		--		--		--
1.88496	-1.30726		--		--		--
1.88694	-1.33899		--		--		--
1.88892	-1.36317		--		--		--
1.8909	-1.37883		--		--		--
1.89288	-1.38533		--		--		--
1.89486	-1.38236		--		--		--
1.89684	-1.37		--		--		--
1.89882	-1.34871		--		--		--
1.9008	-1.3193		--		--		--
1.90278	-1.28294		--		--		--
1.90476	-1.24109		--		--		--
1.90674	-1.19545		--		--		--
1.90872	-1.14788		--		--		--
1.9107	-1.10034		--		--		--
1.91268	-1.0548		--		--		--
1.91466	-1.01314		--		--		--
1.91664	-0.9771		--		--		--
1.91862	-0.94816		--		--		--
1.9206	-0.92751		--		--		--
1.92258	-0.91599		--		--		--
1.92456	-0.91403		--		--		--
1.92654	-0.92167		--		--		--
1.92852	-0.9385		--		--		--
1.9305	-0.96373		--		--		--
1.93248	-0.9962		--		--		--
1.93446	-1.03443		--		--		--
1.93644	-1.07669		--		--		--
1.93842	-1.12105		--		--		--
1.9404	-1.16554		--		--		--
1.94238	-1.20812		--		--		--
1.94436	-1.24689		--		--		--
1.94634	-1.28009		--		--		--
1.94832	-1.30622		--		--		--
1.9503	-1.32407		--		--		--
1.95228	-1.33281		--		--		--
1.95426	-1.332		--		--		--
1.95624	-1.32163		--		--		--
1.95822	-1.30208		--		--		--
1.9602	-1.27413		--		--		--
1.96218	-1.2389		--		--		--
1.96416	-1.19785		--		--		--
1.96614	-1.15261		--		--		--
1.96812	-1.10502		--		--		--
1.9701	-1.05694		--		--		--
1.97208	-1.01026		--		--		--
1.97406	-0.96671		--		--		--
1.97604	-0.9279		--		--		--
1.97802	-0.89512		--		--		--
1.98	-0.86938		--		--		--
1.98198	-0.85134		--		--		--
1.98396	-0.84123		--		--		--
1.98594	-0.83893		--		--		--
1.98792	-0.84388		--		--		--
1.9899	-0.85519		--		--		--
1.99188	-0.87163		--		--		--
1.99386	-0.89173		--		--		--
1.99584	-0.91378		--		--		--
1.99782	-0.93599		--		--		--
1.9998	-0.95651		--		--		--
2.00178	-0.97355		--		--		--
2.00376	-0.98545		--		--		--
2.00574	-0.99073		--		--		--
2.00772	-0.9882		--		--		--
2.0097	-0.97698		--		--		--
2.01168	-0.95657		--		--		--
2.01366	-0.92683		--		--		--
2.01564	-0.88803		--		--		--
2.01762	-0.84079		--		--		--
2.0196	-0.7861		--		--		--
2.02158	-0.72527		--		--		--
2.02356	-0.65983		--		--		--
2.02554	-0.59152		--		--		--
2.02752	-0.52217		--		--		--
2.0295	-0.45367		--		--		--
2.03148	-0.38785		--		--		--
2.03346	-0.32644		--		--		--
2.03544	-0.27098		--		--		--
2.03742	-0.22274		--		--		--
2.0394	-0.18275		--		--		--
2.04138	-0.15167		--		--		--
2.04336	-0.12984		--		--		--
2.04534	-0.11723		--		--		--
2.04732	-0.1135		--		--		--
2.0493	-0.11798		--		--		--
2.05128	-0.12971		--		--		--
2.05326	-0.14753		--		--		--
2.05524	-0.17008		--		--		--
2.05722	-0.1959		--		--		--
2.0592	-0.22349		--		--		--
2.06118	-0.25136		--		--		--
2.06316	-0.27811		--		--		--
2.06514	-0.30245		--		--		--
2.06712	-0.32329		--		--		--
2.0691	-0.33975		--		--		--
2.07108	-0.35119		--		--		--
2.07306	-0.35723		--		--		--
2.07504	-0.35774		--		--		--
2.07702	-0.35283		--		--		--
2.079	-0.34283		--		--		--
2.08098	-0.32826		--		--		--
2.08296	-0.30979		--		--		--
2.08494	-0.28819		--		--		--
2.08692	-0.26428		--		--		--
2.0889	-0.2389		--		--		--
2.09088	-0.21284		--		--		--
2.09286	-0.18644		--		--		--
2.09484	-0.16047		--		--		--
2.09682	-0.13557		--		--		--
2.0988	-0.11205		--		--		--
2.10078	-0.09002		--		--		--
2.10276	-0.06946		--		--		--
2.10474	-0.05015		--		--		--
2.10672	-0.03178		--		--		--
2.1087	-0.01392		--		--		--
2.11068	0.00394		--		--		--
2.11266	0.02232		--		--		--
2.11464	0.04174		--		--		--
2.11662	0.06268		--		--		--
2.1186	0.08552		--		--		--
2.12058	0.11053		--		--		--
2.12256	0.13786		--		--		--
2.12454	0.16748		--		--		--
2.12652	0.1992		--		--		--
2.1285	0.2327		--		--		--
2.13048	0.26748		--		--		--
2.13246	0.30295		--		--		--
2.13444	0.33839		--		--		--
2.13642	0.37305		--		--		--
2.1384	0.40617		--		--		--
2.14038	0.437		--		--		--
2.14236	0.46487		--		--		--
2.14434	0.48924		--		--		--
2.14632	0.50971		--		--		--
2.1483	0.52606		--		--		--
2.15028	0.53828		--		--		--
2.15226	0.54659		--		--		--
2.15424	0.5514		--		--		--
2.15622	0.55336		--		--		--
2.1582	0.5533		--		--		--
2.16018	0.55218		--		--		--
2.16216	0.55112		--		--		--
2.16414	0.55128		--		--		--
2.16612	0.55384		--		--		--
2.1681	0.55994		--		--		--
2.17008	0.57062		--		--		--
2.17206	0.58678		--		--		--
2.17404	0.60911		--		--		--
2.17602	0.63806		--		--		--
2.178	0.67381		--		--		--
2.17998	0.71624		--		--		--
2.18196	0.76495		--		--		--
2.18394	0.81923		--		--		--
2.18592	0.87811		--		--		--
2.1879	0.94036		--		--		--
2.18988	1.00457		--		--		--
2.19186	1.06919		--		--		--
2.19384	1.13256		--		--		--
2.19582	1.19304		--		--		--
2.1978	1.24899		--		--		--
2.19978	1.29895		--		--		--
2.20176	1.34158		--		--		--
2.20374	1.37581		--		--		--
2.20572	1.40084		--		--		--
2.2077	1.41621		--		--		--
2.20968	1.42177		--		--		--
2.21166	1.41775		--		--		--
2.21364	1.4047		--		--		--
2.21562	1.38352		--		--		--
2.2176	1.35538		--		--		--
2.21958	1.32171		--		--		--
2.22156	1.28412		--		--		--
2.22354	1.24437		--		--		--
2.22552	1.20426		--		--		--
2.2275	1.16557		--		--		--
2.22948	1.13003		--		--		--
2.23146	1.09918		--		--		--
2.23344	1.0744		--		--		--
2.23542	1.05676		--		--		--
2.2374	1.04707		--		--		--
2.23938	1.0458		--		--		--
2.24136	1.05308		--		--		--
2.24334	1.06868		--		--		--
2.24532	1.09206		--		--		--
2.2473	1.12237		--		--		--
2.24928	1.15849		--		--		--
2.25126	1.19907		--		--		--
2.25324	1.24262		--		--		--
2.25522	1.28752		--		--		--
2.2572	1.33212		--		--		--
2.25918	1.37479		--		--		--
2.26116	1.41397		--		--		--
2.26314	1.44827		--		--		--
2.26512	1.47646		--		--		--
2.2671	1.49756		--		--		--
2.26908	1.51085		--		--		--
2.27106	1.51589		--		--		--
2.27304	1.51257		--		--		--
2.27502	1.50102		--		--		--
2.277	1.48171		--		--		--
2.27898	1.45534		--		--		--
2.28096	1.42283		--		--		--
2.28294	1.38533		--		--		--
2.28492	1.3441		--		--		--
2.2869	1.30052		--		--		--
2.28888	1.256		--		--		--
2.29086	1.21196		--		--		--
2.29284	1.16974		--		--		--
2.29482	1.13062		--		--		--
2.2968	1.09568		--		--		--
2.29878	1.06586		--		--		--
2.30076	1.04188		--		--		--
2.30274	1.02421		--		--		--
2.30472	1.0131		--		--		--
2.3067	1.00854		--		--		--
2.30868	1.01028		--		--		--
2.31066	1.01783		--		--		--
2.31264	1.03049		--		--		--
2.31462	1.04739		--		--		--
2.3166	1.0675		--		--		--
2.31858	1.08968		--		--		--
2.32056	1.11272		--		--		--
2.32254	1.13538		--		--		--
2.32452	1.15644		--		--		--
2.3265	1.17475		--		--		--
2.32848	1.18924		--		--		--
2.33046	1.19902		--		--		--
2.33244	1.20345		--		--		--
2.33442	1.20193		--		--		--
2.3364	1.19411		--		--		--
2.33838	1.17994		--		--		--
2.34036	1.15956		--		--		--
2.34234	1.1334		--		--		--
2.34432	1.10207		--		--		--
2.3463	1.06642		--		--		--
2.34828	1.02744		--		--		--
2.35026	0.98628		--		--		--
2.35224	0.94417		--		--		--
2.35422	0.90239		--		--		--
2.3562	0.86222		--		--		--
2.35818	0.82488		--		--		--
2.36016	0.79151		--		--		--
2.36214	0.76306		--		--		--
2.36412	0.74032		--		--		--
2.3661	0.72385		--		--		--
2.36808	0.71394		--		--		--
2.37006	0.71064		--		--		--
2.37204	0.71369		--		--		--
2.37402	0.72259		--		--		--
2.376	0.73657		--		--		--
2.37798	0.75465		--		--		--
2.37996	0.77567		--		--		--
2.38194	0.79832		--		--		--
2.38392	0.82122		--		--		--
2.3859	0.84297		--		--		--
2.38788	0.86221		--		--		--
2.38986	0.87769		--		--		--
2.39184	0.88832		--		--		--
2.39382	0.89323		--		--		--
2.3958	0.89182		--		--		--
2.39778	0.88378		--		--		--
2.39976	0.86911		--		--		--
2.40174	0.84815		--		--		--
2.40372	0.82155		--		--		--
2.4057	0.79024		--		--		--
2.40768	0.75542		--		--		--
2.40966	0.7185		--		--		--
2.41164	0.68102		--		--		--
2.41362	0.64462		--		--		--
2.4156	0.6109		--		--		--
2.41758	0.58144		--		--		--
2.41956	0.55762		--		--		--
2.42154	0.54063		--		--		--
2.42352	0.53138		--		--		--
2.4255	0.53045		--		--		--
2.42748	0.53804		--		--		--
2.42946	0.55401		--		--		--
2.43144	0.5778		--		--		--
2.43342	0.60852		--		--		--
2.4354	0.64493		--		--		--
2.43738	0.68552		--		--		--
2.43936	0.72858		--		--		--
2.44134	0.77226		--		--		--
2.44332	0.81464		--		--		--
2.4453	0.85386		--		--		--
2.44728	0.88815		--		--		--
2.44926	0.91597		--		--		--
2.45124	0.93604		--		--		--
2.45322	0.9474		--		--		--
2.4552	0.94948		--		--		--
2.45718	0.94212		--		--		--
2.45916	0.92557		--		--		--
2.46114	0.90047		--		--		--
2.46312	0.86783		--		--		--
2.4651	0.82899		--		--		--
2.46708	0.78554		--		--		--
2.46906	0.73924		--		--		--
2.47104	0.69196		--		--		--
2.47302	0.64556		--		--		--
2.475	0.60182		--		--		--
2.47698	0.56234		--		--		--
2.47896	0.5285		--		--		--
2.48094	0.50134		--		--		--
2.48292	0.48156		--		--		--
2.4849	0.46948		--		--		--
2.48688	0.465		--		--		--
2.48886	0.46767		--		--		--
2.49084	0.47666		--		--		--
2.49282	0.49085		--		--		--
2.4948	0.50887		--		--		--
2.49678	0.5292		--		--		--
2.49876	0.55022		--		--		--
2.50074	0.57033		--		--		--
2.50272	0.58802		--		--		--
2.5047	0.60195		--		--		--
2.50668	0.61104		--		--		--
2.50866	0.61449		--		--		--
2.51064	0.61186		--		--		--
2.51262	0.60308		--		--		--
2.5146	0.58844		--		--		--
2.51658	0.56858		--		--		--
2.51856	0.54447		--		--		--
2.52054	0.51732		--		--		--
2.52252	0.48856		--		--		--
2.5245	0.45971		--		--		--
2.52648	0.43232		--		--		--
2.52846	0.40792		--		--		--
2.53044	0.38786		--		--		--
2.53242	0.37328		--		--		--
2.5344	0.36506		--		--		--
2.53638	0.36372		--		--		--
2.53836	0.36943		--		--		--
2.54034	0.38198		--		--		--
2.54232	0.40079		--		--		--
2.5443	0.42494		--		--		--
2.54628	0.4532		--		--		--
2.54826	0.48411		--		--		--
2.55024	0.51605		--		--		--
2.55222	0.5473		--		--		--
2.5542	0.57617		--		--		--
2.55618	0.60107		--		--		--
2.55816	0.62055		--		--		--
2.56014	0.63346		--		--		--
2.56212	0.63893		--		--		--
2.5641	0.63644		--		--		--
2.56608	0.62589		--		--		--
2.56806	0.60754		--		--		--
2.57004	0.58203		--		--		--
2.57202	0.55033		--		--		--
2.574	0.51372		--		--		--
2.57598	0.4737		--		--		--
2.57796	0.43191		--		--		--
2.57994	0.39005		--		--		--
2.58192	0.3498		--		--		--
2.5839	0.31272		--		--		--
2.58588	0.28018		--		--		--
2.58786	0.25331		--		--		--
2.58984	0.23289		--		--		--
2.59182	0.21938		--		--		--
2.5938	0.21282		--		--		--
2.59578	0.21292		--		--		--
2.59776	0.219		--		--		--
2.59974	0.2301		--		--		--
2.60172	0.24496		--		--		--
2.6037	0.26213		--		--		--
2.60568	0.28007		--		--		--
2.60766	0.29717		--		--		--
2.60964	0.31191		--		--		--
2.61162	0.32286		--		--		--
2.6136	0.32883		--		--		--
2.61558	0.32889		--		--		--
2.61756	0.32244		--		--		--
2.61954	0.30924		--		--		--
2.62152	0.28939		--		--		--
2.6235	0.2634		--		--		--
2.62548	0.23209		--		--		--
2.62746	0.19659		--		--		--
2.62944	0.15828		--		--		--
2.63142	0.11874		--		--		--
2.6334	0.07961		--		--		--
2.63538	0.04257		--		--		--
2.63736	0.00926		--		--		--
2.63934	-0.01885		--		--		--
2.64132	-0.0405		--		--		--
2.6433	-0.05469		--		--		--
2.64528	-0.06076		--		--		--
2.64726	-0.05839		--		--		--
2.64924	-0.04764		--		--		--
2.65122	-0.02895		--		--		--
2.6532	-0.00309		--		--		--
2.65518	0.02885		--		--		--
2.65716	0.06552		--		--		--
2.65914	0.10535		--		--		--
2.66112	0.14664		--		--		--
2.6631	0.18766		--		--		--
2.66508	0.22666		--		--		--
2.66706	0.262		--		--		--
2.66904	0.29219		--		--		--
2.67102	0.31597		--		--		--
2.673	0.33234		--		--		--
2.67498	0.34061		--		--		--
2.67696	0.34041		--		--		--
2.67894	0.33171		--		--		--
2.68092	0.31482		--		--		--
2.6829	0.29033		--		--		--
2.68488	0.25914		--		--		--
2.68686	0.22234		--		--		--
2.68884	0.18125		--		--		--
2.69082	0.13727		--		--		--
2.6928	0.09189		--		--		--
2.69478	0.04659		--		--		--
2.69676	0.00283		--		--		--
2.69874	-0.03808		--		--		--
2.70072	-0.07495		--		--		--
2.7027	-0.10678		--		--		--
2.70468	-0.13279		--		--		--
2.70666	-0.15244		--		--		--
2.70864	-0.16542		--		--		--
2.71062	-0.17167		--		--		--
2.7126	-0.17137		--		--		--
2.71458	-0.16489		--		--		--
2.71656	-0.15282		--		--		--
2.71854	-0.13589		--		--		--
2.72052	-0.11497		--		--		--
2.7225	-0.09101		--		--		--
2.72448	-0.06502		--		--		--
2.72646	-0.03805		--		--		--
2.72844	-0.01112		--		--		--
2.73042	0.0148		--		--		--
2.7324	0.03878		--		--		--
2.73438	0.06		--		--		--
2.73636	0.07776		--		--		--
2.73834	0.09146		--		--		--
2.74032	0.10065		--		--		--
2.7423	0.10501		--		--		--
2.74428	0.10438		--		--		--
2.74626	0.09873		--		--		--
2.74824	0.08816		--		--		--
2.75022	0.07291		--		--		--
2.7522	0.05335		--		--		--
2.75418	0.02995		--		--		--
2.75616	0.00327		--		--		--
2.75814	-0.02603		--		--		--
2.76012	-0.05725		--		--		--
2.7621	-0.08962		--		--		--
2.76408	-0.12236		--		--		--
2.76606	-0.15468		--		--		--
2.76804	-0.18581		--		--		--
2.77002	-0.215		--		--		--
2.772	-0.24158		--		--		--
2.77398	-0.26495		--		--		--
2.77596	-0.28461		--		--		--
2.77794	-0.30016		--		--		--
2.77992	-0.31137		--		--		--
2.7819	-0.31812		--		--		--
2.78388	-0.32044		--		--		--
2.78586	-0.31852		--		--		--
2.78784	-0.31271		--		--		--
2.78982	-0.30348		--		--		--
2.7918	-0.29145		--		--		--
2.79378	-0.27734		--		--		--
2.79576	-0.26195		--		--		--
2.79774	-0.24616		--		--		--
2.79972	-0.23087		--		--		--
2.8017	-0.217		--		--		--
2.80368	-0.2054		--		--		--
2.80566	-0.1969		--		--		--
2.80764	-0.19221		--		--		--
2.80962	-0.19193		--		--		--
2.8116	-0.19718		--		--		--
2.81358	-0.20774		--		--		--
2.81556	-0.22358		--		--		--
2.81754	-0.24461		--		--		--
2.81952	-0.27063		--		--		--
2.8215	-0.30121		--		--		--
2.82348	-0.33582		--		--		--
2.82546	-0.37378		--		--		--
2.82744	-0.41431		--		--		--
2.82942	-0.45655		--		--		--
2.8314	-0.49963		--		--		--
2.83338	-0.54265		--		--		--
2.83536	-0.58474		--		--		--
2.83734	-0.62512		--		--		--
2.83932	-0.66305		--		--		--
2.8413	-0.69793		--		--		--
2.84328	-0.7293		--		--		--
2.84526	-0.7568		--		--		--
2.84724	-0.78025		--		--		--
2.84922	-0.7996		--		--		--
2.8512	-0.81491		--		--		--
2.85318	-0.8264		--		--		--
2.85516	-0.83437		--		--		--
2.85714	-0.8392		--		--		--
2.85912	-0.84133		--		--		--
2.8611	-0.84123		--		--		--
2.86308	-0.83939		--		--		--
2.86506	-0.83626		--		--		--
2.86704	-0.83229		--		--		--
2.86902	-0.82785		--		--		--
2.871	-0.82326		--		--		--
2.87298	-0.81879		--		--		--
2.87496	-0.81462		--		--		--
2.87694	-0.81089		--		--		--
2.87892	-0.80714		--		--		--
2.8809	-0.80242		--		--		--
2.88288	-0.79824		--		--		--
2.88486	-0.79461		--		--		--
2.88684	-0.79152		--		--		--
2.88882	-0.78902		--		--		--
2.8908	-0.78714		--		--		--
2.89278	-0.78601		--		--		--
2.89476	-0.78578		--		--		--
2.89674	-0.78666		--		--		--
2.89872	-0.7889		--		--		--
2.9007	-0.79281		--		--		--
2.90268	-0.79872		--		--		--
2.90466	-0.80696		--		--		--
2.90664	-0.81786		--		--		--
2.90862	-0.83171		--		--		--
2.9106	-0.84874		--		--		--
2.91258	-0.8691		--		--		--
2.91456	-0.89285		--		--		--
2.91654	-0.9199		--		--		--
2.91852	-0.95005		--		--		--
2.9205	-0.98294		--		--		--
2.92248	-1.01806		--		--		--
2.92446	-1.05478		--		--		--
2.92644	-1.09232		--		--		--
2.92842	-1.12978		--		--		--
2.9304	-1.16618		--		--		--
2.93238	-1.20048		--		--		--
2.93436	-1.23161		--		--		--
2.93634	-1.25852		--		--		--
2.93832	-1.28021		--		--		--
2.9403	-1.29575		--		--		--
2.94228	-1.30434		--		--		--
2.94426	-1.30536		--		--		--
2.94624	-1.29836		--		--		--
2.94822	-1.28309		--		--		--
2.9502	-1.25952		--		--		--
2.95218	-1.22788		--		--		--
2.95416	-1.1886		--		--		--
2.95614	-1.14233		--		--		--
2.95812	-1.08992		--		--		--
2.9601	-1.0324		--		--		--
2.96208	-0.97094		--		--		--
2.96406	-0.9068		--		--		--
2.96604	-0.8413		--		--		--
2.96802	-0.77579		--		--		--
2.97	-0.71159		--		--		--
2.97198	-0.64993		--		--		--
2.97396	-0.59196		--		--		--
2.97594	-0.53864		--		--		--
2.97792	-0.4908		--		--		--
2.9799	-0.44904		--		--		--
2.98188	-0.41374		--		--		--
2.98386	-0.38509		--		--		--
2.98584	-0.36304		--		--		--
2.98782	-0.34732		--		--		--
2.9898	-0.33749		--		--		--
2.99178	-0.33293		--		--		--
2.99376	-0.33289		--		--		--
2.99574	-0.3365		--		--		--
2.99772	-0.34283		--		--		--
2.9997	-0.35095		--		--		--
3.00168	-0.3599		--		--		--
3.00366	-0.36878		--		--		--
3.00564	-0.37679		--		--		--
3.00762	-0.38321		--		--		--
3.0096	-0.38746		--		--		--
3.01158	-0.38912		--		--		--
3.01356	-0.38789		--		--		--
3.01554	-0.38367		--		--		--
3.01752	-0.37648		--		--		--
3.0195	-0.3665		--		--		--
3.02148	-0.354		--		--		--
3.02346	-0.33939		--		--		--
3.02544	-0.32313		--		--		--
3.02742	-0.30572		--		--		--
3.0294	-0.28768		--		--		--
3.03138	-0.26952		--		--		--
3.03336	-0.2517		--		--		--
3.03534	-0.23461		--		--		--
3.03732	-0.21856		--		--		--
3.0393	-0.20373		--		--		--
3.04128	-0.19022		--		--		--
3.04326	-0.17799		--		--		--
3.04524	-0.16688		--		--		--
3.04722	-0.15663		--		--		--
3.0492	-0.14689		--		--		--
3.05118	-0.13721		--		--		--
3.05316	-0.1271		--		--		--
3.05514	-0.11603		--		--		--
3.05712	-0.10347		--		--		--
3.0591	-0.08968		--		--		--
3.06108	-0.07776		--		--		--
3.06306	-0.06293		--		--		--
3.06504	-0.04488		--		--		--
3.06702	-0.02336		--		--		--
3.069	0.00176		--		--		--
3.07098	0.03049		--		--		--
3.07296	0.06273		--		--		--
3.07494	0.09829		--		--		--
3.07692	0.13688		--		--		--
3.0789	0.17811		--		--		--
3.08088	0.22155		--		--		--
3.08286	0.26671		--		--		--
3.08484	0.31308		--		--		--
3.08682	0.36014		--		--		--
3.0888	0.40739		--		--		--
3.09078	0.45433		--		--		--
3.09276	0.50052		--		--		--
3.09474	0.54558		--		--		--
3.09672	0.58917		--		--		--
3.0987	0.63099		--		--		--
3.10068	0.67083		--		--		--
3.10266	0.70849		--		--		--
3.10464	0.74323		--		--		--
3.10662	0.7709		--		--		--
3.1086	0.79605		--		--		--
3.11058	0.81859		--		--		--
3.11256	0.83845		--		--		--
3.11454	0.85553		--		--		--
3.11652	0.86971		--		--		--
3.1185	0.88089		--		--		--
3.12048	0.88894		--		--		--
3.12246	0.89371		--		--		--
3.12444	0.89509		--		--		--
3.12642	0.89298		--		--		--
3.1284	0.88613		--		--		--
3.13038	0.87491		--		--		--
3.13236	0.86022		--		--		--
3.13434	0.84221		--		--		--
3.13632	0.82116		--		--		--
3.1383	0.80215		--		--		--
3.14028	0.78161		--		--		--
3.14226	0.75959		--		--		--
3.14424	0.73685		--		--		--
3.14622	0.71425		--		--		--
3.1482	0.69273		--		--		--
3.15018	0.67329		--		--		--
3.15216	0.65694		--		--		--
3.15414	0.64469		--		--		--
3.15612	0.63745		--		--		--
3.1581	0.63607		--		--		--
3.16008	0.64122		--		--		--
3.16206	0.65341		--		--		--
3.16404	0.67292		--		--		--
3.16602	0.69978		--		--		--
3.168	0.73377		--		--		--
3.16998	0.77798		--		--		--
3.17196	0.82995		--		--		--
3.17394	0.88684		--		--		--
3.17592	0.94742		--		--		--
3.1779	1.01031		--		--		--
3.17988	1.07399		--		--		--
3.18186	1.13686		--		--		--
3.18384	1.19731		--		--		--
3.18582	1.25377		--		--		--
3.1878	1.30478		--		--		--
3.18978	1.34907		--		--		--
3.19176	1.38558		--		--		--
3.19374	1.41351		--		--		--
3.19572	1.43239		--		--		--
3.1977	1.44205		--		--		--
3.19968	1.44267		--		--		--
3.20166	1.43476		--		--		--
3.20364	1.41914		--		--		--
3.20562	1.39688		--		--		--
3.2076	1.36931		--		--		--
3.20958	1.3379		--		--		--
3.21156	1.30424		--		--		--
3.21354	1.26996		--		--		--
3.21552	1.23665		--		--		--
3.2175	1.20578		--		--		--
3.21948	1.17869		--		--		--
3.22146	1.15646		--		--		--
3.22344	1.13992		--		--		--
3.22542	1.12962		--		--		--
3.2274	1.12575		--		--		--
3.22938	1.12823		--		--		--
3.23136	1.13662		--		--		--
3.23334	1.15023		--		--		--
3.23532	1.16814		--		--		--
3.2373	1.1892		--		--		--
3.23928	1.21216		--		--		--
3.24126	1.23568		--		--		--
3.24324	1.25844		--		--		--
3.24522	1.27915		--		--		--
3.2472	1.29667		--		--		--
3.24918	1.31003		--		--		--
3.25116	1.31847		--		--		--
3.25314	1.3215		--		--		--
3.25512	1.31888		--		--		--
3.2571	1.31068		--		--		--
3.25908	1.29722		--		--		--
3.26106	1.27906		--		--		--
3.26304	1.257		--		--		--
3.26502	1.232		--		--		--
3.267	1.20513		--		--		--
3.26898	1.17757		--		--		--
3.27096	1.15045		--		--		--
3.27294	1.12491		--		--		--
3.27492	1.10195		--		--		--
3.2769	1.08245		--		--		--
3.27888	1.06708		--		--		--
3.28086	1.05634		--		--		--
3.28284	1.05045		--		--		--
3.28482	1.04943		--		--		--
3.2868	1.05305		--		--		--
3.28878	1.06087		--		--		--
3.29076	1.07228		--		--		--
3.29274	1.08648		--		--		--
3.29472	1.10259		--		--		--
3.2967	1.11964		--		--		--
3.29868	1.13664		--		--		--
3.30066	1.15262		--		--		--
3.30264	1.16666		--		--		--
3.30462	1.17794		--		--		--
3.3066	1.18578		--		--		--
3.30858	1.18964		--		--		--
3.31056	1.18916		--		--		--
3.31254	1.18413		--		--		--
3.31452	1.17454		--		--		--
3.3165	1.16054		--		--		--
3.31848	1.14242		--		--		--
3.32046	1.12063		--		--		--
3.32244	1.0957		--		--		--
3.32442	1.06828		--		--		--
3.3264	1.03906		--		--		--
3.32838	1.00876		--		--		--
3.33036	0.97812		--		--		--
3.33234	0.94787		--		--		--
3.33432	0.91868		--		--		--
3.3363	0.8912		--		--		--
3.33828	0.866		--		--		--
3.34026	0.84358		--		--		--
3.34224	0.82433		--		--		--
3.34422	0.8086		--		--		--
3.3462	0.79662		--		--		--
3.34818	0.78852		--		--		--
3.35016	0.78434		--		--		--
3.35214	0.78405		--		--		--
3.35412	0.78749		--		--		--
3.3561	0.79444		--		--		--
3.35808	0.80456		--		--		--
3.36006	0.81745		--		--		--
3.36204	0.83261		--		--		--
3.36402	0.84946		--		--		--
3.366	0.86736		--		--		--
3.36798	0.88562		--		--		--
3.36996	0.9035		--		--		--
3.37194	0.92023		--		--		--
3.37392	0.93505		--		--		--
3.3759	0.94722		--		--		--
3.37788	0.95607		--		--		--
3.37986	0.96097		--		--		--
3.38184	0.96145		--		--		--
3.38382	0.95715		--		--		--
3.3858	0.94787		--		--		--
3.38778	0.93361		--		--		--
3.38976	0.91457		--		--		--
3.39174	0.89113		--		--		--
3.39372	0.86392		--		--		--
3.3957	0.83372		--		--		--
3.39768	0.80151		--		--		--
3.39966	0.7684		--		--		--
3.40164	0.7356		--		--		--
3.40362	0.70436		--		--		--
3.4056	0.67596		--		--		--
3.40758	0.65159		--		--		--
3.40956	0.63233		--		--		--
3.41154	0.61908		--		--		--
3.41352	0.61249		--		--		--
3.4155	0.61298		--		--		--
3.41748	0.62061		--		--		--
3.41946	0.63513		--		--		--
3.42144	0.65597		--		--		--
3.42342	0.68221		--		--		--
3.4254	0.71263		--		--		--
3.42738	0.74578		--		--		--
3.42936	0.77998		--		--		--
3.43134	0.81344		--		--		--
3.43332	0.84434		--		--		--
3.4353	0.87087		--		--		--
3.43728	0.89136		--		--		--
3.43926	0.90436		--		--		--
3.44124	0.9087		--		--		--
3.44322	0.9036		--		--		--
3.4452	0.88865		--		--		--
3.44718	0.8649		--		--		--
3.44916	0.83204		--		--		--
3.45114	0.79089		--		--		--
3.45312	0.74285		--		--		--
3.4551	0.68969		--		--		--
3.45708	0.63347		--		--		--
3.45906	0.57644		--		--		--
3.46104	0.52099		--		--		--
3.46302	0.46949		--		--		--
3.465	0.42418		--		--		--
3.46698	0.38709		--		--		--
3.46896	0.35994		--		--		--
3.47094	0.34399		--		--		--
3.47292	0.34007		--		--		--
3.4749	0.34844		--		--		--
3.47688	0.36884		--		--		--
3.47886	0.40045		--		--		--
3.48084	0.44194		--		--		--
3.48282	0.49152		--		--		--
3.4848	0.54704		--		--		--
3.48678	0.60606		--		--		--
3.48876	0.66598		--		--		--
3.49074	0.72417		--		--		--
3.49272	0.77808		--		--		--
3.4947	0.82537		--		--		--
3.49668	0.86572		--		--		--
3.49866	0.89645		--		--		--
3.50064	0.91586		--		--		--
3.50262	0.92339		--		--		--
3.5046	0.91908		--		--		--
3.50658	0.90352		--		--		--
3.50856	0.87785		--		--		--
3.51054	0.84369		--		--		--
3.51252	0.80304		--		--		--
3.5145	0.75823		--		--		--
3.51648	0.71172		--		--		--
3.51846	0.66605		--		--		--
3.52044	0.62368		--		--		--
3.52242	0.58686		--		--		--
3.5244	0.55751		--		--		--
3.52638	0.53716		--		--		--
3.52836	0.52685		--		--		--
3.53034	0.52706		--		--		--
3.53232	0.53775		--		--		--
3.5343	0.55829		--		--		--
3.53628	0.58756		--		--		--
3.53826	0.62398		--		--		--
3.54024	0.66561		--		--		--
3.54222	0.71022		--		--		--
3.5442	0.75545		--		--		--
3.54618	0.79885		--		--		--
3.54816	0.83729		--		--		--
3.55014	0.8696		--		--		--
3.55212	0.89402		--		--		--
3.5541	0.90921		--		--		--
3.55608	0.91429		--		--		--
3.55806	0.90889		--		--		--
3.56004	0.89317		--		--		--
3.56202	0.86779		--		--		--
3.564	0.83391		--		--		--
3.56598	0.79305		--		--		--
3.56796	0.74709		--		--		--
3.56994	0.6981		--		--		--
3.57192	0.64828		--		--		--
3.5739	0.59983		--		--		--
3.57588	0.55144		--		--		--
3.57786	0.50813		--		--		--
3.57984	0.47165		--		--		--
3.58182	0.44317		--		--		--
3.5838	0.4234		--		--		--
3.58578	0.41261		--		--		--
3.58776	0.41061		--		--		--
3.58974	0.41675		--		--		--
3.59172	0.43001		--		--		--
3.5937	0.449		--		--		--
3.59568	0.4721		--		--		--
3.59766	0.49754		--		--		--
3.59964	0.52346		--		--		--
3.60162	0.54805		--		--		--
3.6036	0.56964		--		--		--
3.60558	0.58674		--		--		--
3.60756	0.59817		--		--		--
3.60954	0.60308		--		--		--
3.61152	0.60098		--		--		--
3.6135	0.59176		--		--		--
3.61548	0.5757		--		--		--
3.61746	0.5534		--		--		--
3.61944	0.52575		--		--		--
3.62142	0.49389		--		--		--
3.6234	0.45912		--		--		--
3.62538	0.4228		--		--		--
3.62736	0.38632		--		--		--
3.62934	0.35098		--		--		--
3.63132	0.31793		--		--		--
3.6333	0.28813		--		--		--
3.63528	0.26228		--		--		--
3.63726	0.24082		--		--		--
3.63924	0.22388		--		--		--
3.64122	0.21133		--		--		--
3.6432	0.20277		--		--		--
3.64518	0.19758		--		--		--
3.64716	0.19497		--		--		--
3.64914	0.19402		--		--		--
3.65112	0.19378		--		--		--
3.6531	0.19329		--		--		--
3.65508	0.19167		--		--		--
3.65706	0.18815		--		--		--
3.65904	0.18214		--		--		--
3.66102	0.17324		--		--		--
3.663	0.16126		--		--		--
3.66498	0.14625		--		--		--
3.66696	0.12844		--		--		--
3.66894	0.10828		--		--		--
3.67092	0.08635		--		--		--
3.6729	0.06333		--		--		--
3.67488	0.03999		--		--		--
3.67686	0.01709		--		--		--
3.67884	-0.00466		--		--		--
3.68082	-0.02462		--		--		--
3.6828	-0.04228		--		--		--
3.68478	-0.05729		--		--		--
3.68676	-0.06948		--		--		--
3.68874	-0.07884		--		--		--
3.69072	-0.08555		--		--		--
3.6927	-0.08994		--		--		--
3.69468	-0.09246		--		--		--
3.69666	-0.09365		--		--		--
3.69864	-0.09411		--		--		--
3.70062	-0.09441		--		--		--
3.7026	-0.0951		--		--		--
3.70458	-0.09664		--		--		--
3.70656	-0.09934		--		--		--
3.70854	-0.1034		--		--		--
3.71052	-0.1088		--		--		--
3.7125	-0.1154		--		--		--
3.71448	-0.12286		--		--		--
3.71646	-0.13069		--		--		--
3.71844	-0.13831		--		--		--
3.72042	-0.14503		--		--		--
3.7224	-0.15015		--		--		--
3.72438	-0.15297		--		--		--
3.72636	-0.15287		--		--		--
3.72834	-0.14933		--		--		--
3.73032	-0.14199		--		--		--
3.7323	-0.13068		--		--		--
3.73428	-0.11546		--		--		--
3.73626	-0.09658		--		--		--
3.73824	-0.07455		--		--		--
3.74022	-0.05006		--		--		--
3.7422	-0.02401		--		--		--
3.74418	0.00257		--		--		--
3.74616	0.02855		--		--		--
3.74814	0.05276		--		--		--
3.75012	0.07403		--		--		--
3.7521	0.09127		--		--		--
3.75408	0.10352		--		--		--
3.75606	0.10997		--		--		--
3.75804	0.11004		--		--		--
3.76002	0.10339		--		--		--
3.762	0.08995		--		--		--
3.76398	0.06988		--		--		--
3.76596	0.04362		--		--		--
3.76794	0.01183		--		--		--
3.76992	-0.02464		--		--		--
3.7719	-0.06478		--		--		--
3.77388	-0.10749		--		--		--
3.77586	-0.15163		--		--		--
3.77784	-0.19604		--		--		--
3.77982	-0.23964		--		--		--
3.7818	-0.28147		--		--		--
3.78378	-0.3207		--		--		--
3.78576	-0.35668		--		--		--
3.78774	-0.38898		--		--		--
3.78972	-0.41734		--		--		--
3.7917	-0.44174		--		--		--
3.79368	-0.46231		--		--		--
3.79566	-0.47935		--		--		--
3.79764	-0.49329		--		--		--
3.79962	-0.50464		--		--		--
3.8016	-0.51396		--		--		--
3.80358	-0.52181		--		--		--
3.80556	-0.5287		--		--		--
3.80754	-0.53507		--		--		--
3.80952	-0.54128		--		--		--
3.8115	-0.54755		--		--		--
3.81348	-0.55398		--		--		--
3.81546	-0.56055		--		--		--
3.81744	-0.56713		--		--		--
3.81942	-0.57349		--		--		--
3.8214	-0.57936		--		--		--
3.82338	-0.5844		--		--		--
3.82536	-0.58833		--		--		--
3.82734	-0.59088		--		--		--
3.82932	-0.59188		--		--		--
3.8313	-0.59126		--		--		--
3.83328	-0.58907		--		--		--
3.83526	-0.58554		--		--		--
3.83724	-0.58102		--		--		--
3.83922	-0.57602		--		--		--
3.8412	-0.57114		--		--		--
3.84318	-0.56712		--		--		--
3.84516	-0.56472		--		--		--
3.84714	-0.56474		--		--		--
3.84912	-0.56794		--		--		--
3.8511	-0.57498		--		--		--
3.85308	-0.58642		--		--		--
3.85506	-0.60265		--		--		--
3.85704	-0.62383		--		--		--
3.85902	-0.64992		--		--		--
3.861	-0.68063		--		--		--
3.86298	-0.71541		--		--		--
3.86496	-0.75352		--		--		--
3.86694	-0.79399		--		--		--
3.86892	-0.83568		--		--		--
3.8709	-0.87736		--		--		--
3.87288	-0.91772		--		--		--
3.87486	-0.95545		--		--		--
3.87684	-0.98931		--		--		--
3.87882	-1.0182		--		--		--
3.8808	-1.0412		--		--		--
3.88278	-1.0576		--		--		--
3.88476	-1.067		--		--		--
3.88674	-1.06929		--		--		--
3.88872	-1.06466		--		--		--
3.8907	-1.05364		--		--		--
3.89268	-1.03704		--		--		--
3.89466	-1.01593		--		--		--
3.89664	-0.99161		--		--		--
3.89862	-0.96554		--		--		--
3.9006	-0.93925		--		--		--
3.90258	-0.91432		--		--		--
3.90456	-0.89228		--		--		--
3.90654	-0.87454		--		--		--
3.90852	-0.86232		--		--		--
3.9105	-0.8566		--		--		--
3.91248	-0.85807		--		--		--
3.91446	-0.8671		--		--		--
3.91644	-0.8837		--		--		--
3.91842	-0.90755		--		--		--
3.9204	-0.93797		--		--		--
3.92238	-0.97399		--		--		--
3.92436	-1.01436		--		--		--
3.92634	-1.0576		--		--		--
3.92832	-1.10209		--		--		--
3.9303	-1.1461		--		--		--
3.93228	-1.1879		--		--		--
3.93426	-1.22578		--		--		--
3.93624	-1.25819		--		--		--
3.93822	-1.28373		--		--		--
3.9402	-1.30124		--		--		--
3.94218	-1.30988		--		--		--
3.94416	-1.30908		--		--		--
3.94614	-1.29862		--		--		--
3.94812	-1.27864		--		--		--
3.9501	-1.24959		--		--		--
3.95208	-1.21223		--		--		--
3.95406	-1.16764		--		--		--
3.95604	-1.11708		--		--		--
3.95802	-1.06205		--		--		--
[truncated: 8,029 more rows]

## Sheet: fig2h
X1	Y1	X2	Y2	X3	Y3	X4	Y4	X5	Y5
0.00203	0.00282
0.00406	0.0032
0.00609	0.00371
0.00812	0.00431
0.01015	0.00497
0.01218	0.00567
0.01421	0.0064
0.01624	0.00716
0.01827	0.00798
0.0203	0.00888
0.02233	0.0099
0.02436	0.01108
0.02639	0.01248
0.02842	0.01416
0.03045	0.01615
0.03248	0.01852
0.03451	0.0213
0.03654	0.02451
0.03857	0.02817
0.0406	0.03227
0.04263	0.03679
0.04466	0.0417
0.04669	0.04695
0.04872	0.05246
0.05075	0.05816
0.05278	0.06395
0.05481	0.06973
0.05684	0.07541
0.05887	0.08088
0.0609	0.08605
0.06293	0.09083
0.06496	0.09516
0.06699	0.09896
0.06902	0.10221
0.07105	0.10488
0.07308	0.10698
0.07511	0.10853
0.07714	0.10957
0.07917	0.11016
0.0812	0.1104
0.08323	0.11036
0.08526	0.11017
0.08729	0.10992
0.08932	0.10974
0.09135	0.10975
0.09338	0.11005
0.09541	0.11074
0.09744	0.11192
0.09947	0.11366
0.1015	0.11602
0.10353	0.11903
0.10556	0.12272
0.10759	0.12708
0.10962	0.1321
0.11165	0.13774
0.11368	0.14393
0.11571	0.15062
0.11774	0.15773
0.11977	0.16516
0.1218	0.17281
0.12383	0.18061
0.12586	0.18844
0.12789	0.19622
0.12992	0.20387
0.13195	0.2113
0.13398	0.21846
0.13601	0.22529
0.13804	0.23174
0.14007	0.23779
0.1421	0.24342
0.14413	0.24863
0.14616	0.25343
0.14819	0.25782
0.15022	0.26183
0.15225	0.2655
0.15428	0.26884
0.15631	0.27191
0.15834	0.27473
0.16037	0.27734
0.1624	0.27978
0.16443	0.28208
0.16646	0.28426
0.16849	0.28636
0.17052	0.2884
0.17255	0.2904
0.17458	0.29238
0.17661	0.29437
0.17864	0.29637
0.18067	0.29841
0.1827	0.30052
0.18473	0.30272
0.18676	0.30504
0.18879	0.30751
0.19082	0.31018
0.19285	0.31307
0.19488	0.31624
0.19691	0.31973
0.19894	0.32358
0.20097	0.32783
0.203	0.33254
0.20503	0.33773
0.20706	0.34343
0.20909	0.34967
0.21112	0.35645
0.21315	0.36376
0.21518	0.37161
0.21721	0.37994
0.21924	0.38873
0.22127	0.39791
0.2233	0.40743
0.22533	0.41719
0.22736	0.42713
0.22939	0.43713
0.23142	0.44712
0.23345	0.45698
0.23548	0.46664
0.23751	0.476
0.23954	0.48499
0.24157	0.49354
0.2436	0.5016
0.24563	0.50913
0.24766	0.51611
0.24969	0.52254
0.25172	0.52843
0.25375	0.53382
0.25578	0.53873
0.25781	0.54323
0.25984	0.54738
0.26187	0.55126
0.2639	0.55493
0.26593	0.55847
0.26796	0.56195
0.26999	0.56545
0.27202	0.56901
0.27405	0.57269
0.27608	0.57653
0.27811	0.58056
0.28014	0.58478
0.28217	0.58922
0.2842	0.59385
0.28623	0.59866
0.28826	0.60365
0.29029	0.60877
0.29232	0.61402
0.29435	0.61935
0.29638	0.62476
0.29841	0.63021
0.30044	0.63571
0.30247	0.64126
0.3045	0.64685
0.30653	0.6525
0.30856	0.65824
0.31059	0.66408
0.31262	0.67007
0.31465	0.67623
0.31668	0.6826
0.31871	0.68921
0.32074	0.69608
0.32277	0.70322
0.3248	0.71064
0.32683	0.71835
0.32886	0.7263
0.33089	0.73449
0.33292	0.74285
0.33495	0.75133
0.33698	0.75988
0.33901	0.7684
0.34104	0.77682
0.34307	0.78507
0.3451	0.79305
0.34713	0.8007
0.34916	0.80794
0.35119	0.81472
0.35322	0.821
0.35525	0.82675
0.35728	0.83195
0.35931	0.83662
0.36134	0.84078
0.36337	0.84447
0.3654	0.84774
0.36743	0.85065
0.36946	0.85328
0.37149	0.85572
0.37352	0.85804
0.37555	0.86033
0.37758	0.86265
0.37961	0.86509
0.38164	0.86769
0.38367	0.8705
0.3857	0.87354
0.38773	0.87684
0.38976	0.88039
0.39179	0.88417
0.39382	0.88815
0.39585	0.89229
0.39788	0.89653
0.39991	0.90082
0.40194	0.90509
0.40397	0.90927
0.406	0.9133
0.40803	0.91711
0.41006	0.92067
0.41209	0.9239
0.41412	0.92679
0.41615	0.92931
0.41818	0.93144
0.42021	0.93318
0.42224	0.93454
0.42427	0.93554
0.4263	0.93619
0.42833	0.93655
0.43036	0.93664
0.43239	0.93652
0.43442	0.93623
0.43645	0.93582
0.43848	0.93535
0.44051	0.93486
0.44254	0.9344
0.44457	0.93403
0.4466	0.93378
0.44863	0.9337
0.45066	0.93383
0.45269	0.9342
0.45472	0.93485
0.45675	0.9358
0.45878	0.93707
0.46081	0.93869
0.46284	0.94066
0.46487	0.94299
0.4669	0.94566
0.46893	0.94866
0.47096	0.95196
0.47299	0.95553
0.47502	0.9593
0.47705	0.96322
0.47908	0.9672
0.48111	0.97117
0.48314	0.97502
0.48517	0.97863
0.4872	0.98192
0.48923	0.98474
0.49126	0.987
0.49329	0.98859
0.49532	0.9894
0.49735	0.98934
0.49938	0.98835
0.50141	0.98638
0.50344	0.98339
0.50547	0.97938
0.5075	0.97438
0.50953	0.96843
0.51156	0.96161
0.51359	0.95403
0.51562	0.9458
0.51765	0.93706
0.51968	0.92798
0.52171	0.91871
0.52374	0.90942
0.52577	0.90028
0.5278	0.89144
0.52983	0.88304
0.53186	0.8752
0.53389	0.86802
0.53592	0.86158
0.53795	0.85591
0.53998	0.85102
0.54201	0.8469
0.54404	0.8435
0.54607	0.84074
0.5481	0.83852
0.55013	0.83673
0.55216	0.83523
0.55419	0.83389
0.55622	0.83256
0.55825	0.8311
0.56028	0.82939
0.56231	0.82731
0.56434	0.82477
0.56637	0.82169
0.5684	0.81803
0.57043	0.81376
0.57246	0.80888
0.57449	0.80342
0.57652	0.79742
0.57855	0.79096
0.58058	0.78412
0.58261	0.77698
0.58464	0.76965
0.58667	0.76223
0.5887	0.75482
0.59073	0.74752
0.59276	0.7404
0.59479	0.73352
0.59682	0.72695
0.59885	0.72072
0.60088	0.71484
0.60291	0.70931
0.60494	0.70411
0.60697	0.69921
0.609	0.69457
0.61103	0.69014
0.61306	0.68585
0.61509	0.68165
0.61712	0.67747
0.61915	0.67325
0.62118	0.66895
0.62321	0.66451
0.62524	0.65989
0.62727	0.65507
0.6293	0.65004
0.63133	0.64478
0.63336	0.6393
0.63539	0.63361
0.63742	0.62772
0.63945	0.62166
0.64148	0.61545
0.64351	0.60911
0.64554	0.60268
0.64757	0.59617
0.6496	0.58961
0.65163	0.58302
0.65366	0.57641
0.65569	0.5698
0.65772	0.56318
0.65975	0.55656
0.66178	0.54994
0.66381	0.54333
0.66584	0.53671
0.66787	0.5301
0.6699	0.52347
0.67193	0.51684
0.67396	0.51021
0.67599	0.50357
0.67802	0.49694
0.68005	0.49033
0.68208	0.48374
0.68411	0.47718
0.68614	0.47067
0.68817	0.46422
0.6902	0.45783
0.69223	0.45152
0.69426	0.44528
0.69629	0.43911
0.69832	0.43302
0.70035	0.427
0.70238	0.42103
0.70441	0.4151
0.70644	0.4092
0.70847	0.40329
0.7105	0.39737
0.71253	0.39141
0.71456	0.38538
0.71659	0.37928
0.71862	0.37308
0.72065	0.36677
0.72268	0.36035
0.72471	0.35381
0.72674	0.34717
0.72877	0.34042
0.7308	0.3336
0.73283	0.32671
0.73486	0.31979
0.73689	0.31287
0.73892	0.30599
0.74095	0.29918
0.74298	0.29248
0.74501	0.28592
0.74704	0.27955
0.74907	0.27339
0.7511	0.26748
0.75313	0.26184
0.75516	0.25648
0.75719	0.25142
0.75922	0.24665
0.76125	0.24218
0.76328	0.23798
0.76531	0.23403
0.76734	0.23031
0.76937	0.22678
0.7714	0.22339
0.77343	0.2201
0.77546	0.21684
0.77749	0.21357
0.77952	0.21022
0.78155	0.20674
0.78358	0.20308
0.78561	0.19918
0.78764	0.195
0.78967	0.19051
0.7917	0.18568
0.79373	0.18048
0.79576	0.17493
0.79779	0.16902
0.79982	0.16279
0.80185	0.15627
0.80388	0.1495
0.80591	0.14255
0.80794	0.1355
0.80997	0.12842
0.812	0.1214
0.81403	0.11454
0.81606	0.10791
0.81809	0.10162
0.82012	0.09575
0.82215	0.09037
0.82418	0.08555
0.82621	0.08133
0.82824	0.07775
0.83027	0.07482
0.8323	0.07254
0.83433	0.07089
0.83636	0.06983
0.83839	0.06929
0.84042	0.06921
0.84245	0.06949
0.84448	0.07005
0.84651	0.07078
0.84854	0.07158
0.85057	0.07234
0.8526	0.07298
0.85463	0.0734
0.85666	0.07353
0.85869	0.07332
0.86072	0.07272
0.86275	0.07171
0.86478	0.07028
0.86681	0.06846
0.86884	0.06628
0.87087	0.06377
0.8729	0.061
0.87493	0.05803
0.87696	0.05494
0.87899	0.0518
0.88102	0.04869
0.88305	0.04566
0.88508	0.04279
0.88711	0.0401
0.88914	0.03765
0.89117	0.03545
0.8932	0.03351
0.89523	0.03181
0.89726	0.03035
0.89929	0.0291
0.90132	0.02802
0.90335	0.02706
0.90538	0.0262
0.90741	0.02538
0.90944	0.02459
0.91147	0.02377
0.9135	0.02293
0.91553	0.02205
0.91756	0.02114
0.91959	0.02021
0.92162	0.01928
0.92365	0.01839
0.92568	0.01758
0.92771	0.01689
0.92974	0.01636
0.93177	0.01604
0.9338	0.01595
0.93583	0.01613
0.93786	0.01658
0.93989	0.0173
0.94192	0.01829
0.94395	0.0195
0.94598	0.0209
0.94801	0.02243
0.95004	0.02402
0.95207	0.0256
0.9541	0.02709
0.95613	0.02842
0.95816	0.0295
0.96019	0.03028
0.96222	0.03069
0.96425	0.03071
0.96628	0.0303
0.96831	0.02948
0.97034	0.02824
0.97237	0.02664
0.9744	0.02471
0.97643	0.02254
0.97846	0.02021
0.98049	0.01779
0.98252	0.01539
0.98455	0.0131
0.98658	0.01101
0.98861	0.00919
0.99064	0.00771
0.99267	0.00662
0.9947	0.00595
0.99673	0.0057
0.99876	0.00587
1.00079	0.00643
1.00282	0.00731
1.00485	0.00848
1.00688	0.00985
1.00891	0.01135
1.01094	0.0129
1.01297	0.01441
1.015	0.01582
1.01703	0.01706
1.01906	0.01808
1.02109	0.01886
1.02312	0.01939
1.02515	0.01968
1.02718	0.01974
1.02921	0.01963
1.03124	0.0194
1.03327	0.01912
1.0353	0.01888
1.03733	0.01876
1.03936	0.01882
1.04139	0.01916
1.04342	0.01983
1.04545	0.02089
1.04748	0.02237
1.04951	0.02429
1.05154	0.02666
1.05357	0.02945
1.0556	0.03263
1.05763	0.03616
1.05966	0.03996
1.06169	0.04396
1.06372	0.0481
1.06575	0.0523
1.06778	0.05647
1.06981	0.06056
1.07184	0.0645
1.07387	0.06826
1.0759	0.0718
1.07793	0.07511
1.07996	0.07819
1.08199	0.08105
1.08402	0.08373
1.08605	0.08626
1.08808	0.08869
1.09011	0.09106
1.09214	0.09344
1.09417	0.09585
1.0962	0.09836
1.09823	0.10097
1.10026	0.10373
1.10229	0.10663
1.10432	0.10967
1.10635	0.11283
1.10838	0.11609
1.11041	0.11941
1.11244	0.12275
1.11447	0.12605
1.1165	0.12928
1.11853	0.13238
1.12056	0.13531
1.12259	0.13806
1.12462	0.14058
1.12665	0.14289
1.12868	0.14499
1.13071	0.14689
1.13274	0.14863
1.13477	0.15026
1.1368	0.15183
1.13883	0.1534
1.14086	0.15504
1.14289	0.15681
1.14492	0.15879
1.14695	0.16101
1.14898	0.16355
1.15101	0.16642
1.15304	0.16967
1.15507	0.1733
1.1571	0.17732
1.15913	0.1817
1.16116	0.18644
1.16319	0.19149
1.16522	0.19682
1.16725	0.20238
1.16928	0.20813
1.17131	0.21402
1.17334	0.22002
1.17537	0.22609
1.1774	0.23221
1.17943	0.23834
1.18146	0.2445
1.18349	0.25067
1.18552	0.25687
1.18755	0.2631
1.18958	0.26938
1.19161	0.27574
1.19364	0.28218
1.19567	0.28873
1.1977	0.29539
1.19973	0.30216
1.20176	0.30905
1.20379	0.31604
1.20582	0.3231
1.20785	0.3302
1.20988	0.33731
1.21191	0.34439
1.21394	0.35138
1.21597	0.35825
1.218	0.36495
1.22003	0.37145
1.22206	0.37771
1.22409	0.38373
1.22612	0.38949
1.22815	0.395
1.23018	0.40028
1.23221	0.40537
1.23424	0.41031
1.23627	0.41516
1.2383	0.41996
1.24033	0.42479
1.24236	0.4297
1.24439	0.43476
1.24642	0.44001
1.24845	0.44549
1.25048	0.45122
1.25251	0.45722
1.25454	0.46349
1.25657	0.46998
1.2586	0.47668
1.26063	0.48352
1.26266	0.49044
1.26469	0.49737
1.26672	0.50424
1.26875	0.51097
1.27078	0.51749
1.27281	0.52373
1.27484	0.52965
1.27687	0.53522
1.2789	0.54041
1.28093	0.54523
1.28296	0.5497
1.28499	0.55386
1.28702	0.55776
1.28905	0.56149
1.29108	0.56512
1.29311	0.56874
1.29514	0.57244
1.29717	0.57631
1.2992	0.58042
1.30123	0.58484
1.30326	0.58962
1.30529	0.5948
1.30732	0.60037
1.30935	0.60635
1.31138	0.61268
1.31341	0.61932
1.31544	0.62621
1.31747	0.63327
1.3195	0.6404
1.32153	0.64752
1.32356	0.65454
1.32559	0.66136
1.32762	0.66793
1.32965	0.67417
1.33168	0.68005
1.33371	0.68556
1.33574	0.69068
1.33777	0.69546
1.3398	0.69992
1.34183	0.70414
1.34386	0.70818
1.34589	0.71215
1.34792	0.71612
1.34995	0.72019
1.35198	0.72445
1.35401	0.72898
1.35604	0.73385
1.35807	0.73909
1.3601	0.74474
1.36213	0.7508
1.36416	0.75725
1.36619	0.76406
1.36822	0.77116
1.37025	0.77849
1.37228	0.78595
1.37431	0.79345
1.37634	0.80089
1.37837	0.80818
1.3804	0.81522
1.38243	0.82194
1.38446	0.82827
1.38649	0.83417
1.38852	0.83962
1.39055	0.84462
1.39258	0.84917
1.39461	0.85332
1.39664	0.85712
1.39867	0.86063
1.4007	0.86394
1.40273	0.86712
1.40476	0.87027
1.40679	0.87344
1.40882	0.87672
1.41085	0.88016
1.41288	0.8838
1.41491	0.88767
1.41694	0.89176
1.41897	0.89608
1.421	0.90058
1.42303	0.90521
1.42506	0.90993
1.42709	0.91465
1.42912	0.91929
1.43115	0.9238
1.43318	0.92807
1.43521	0.93206
1.43724	0.93568
1.43927	0.93891
1.4413	0.94171
1.44333	0.94406
1.44536	0.94596
1.44739	0.94743
1.44942	0.94851
1.45145	0.94923
1.45348	0.94966
1.45551	0.94986
1.45754	0.94988
1.45957	0.94981
1.4616	0.9497
1.46363	0.94961
1.46566	0.94959
1.46769	0.94967
1.46972	0.94988
1.47175	0.95022
1.47378	0.95071
1.47581	0.95132
1.47784	0.95203
1.47987	0.95282
1.4819	0.95363
1.48393	0.95442
1.48596	0.95516
1.48799	0.9558
1.49002	0.95629
1.49205	0.9566
1.49408	0.9567
1.49611	0.95657
1.49814	0.95618
1.50017	0.95554
1.5022	0.95463
1.50423	0.95347
1.50626	0.95206
1.50829	0.95041
1.51032	0.94854
1.51235	0.94647
1.51438	0.9442
1.51641	0.94174
1.51844	0.93912
1.52047	0.93633
1.5225	0.93339
1.52453	0.9303
1.52656	0.92706
1.52859	0.92368
1.53062	0.92017
1.53265	0.91653
1.53468	0.91279
1.53671	0.90896
1.53874	0.90507
1.54077	0.90114
1.5428	0.89721
1.54483	0.89332
1.54686	0.88952
1.54889	0.88583
1.55092	0.8823
1.55295	0.87897
1.55498	0.87587
1.55701	0.87302
1.55904	0.87042
1.56107	0.86809
1.5631	0.86599
1.56513	0.8641
1.56716	0.86237
1.56919	0.86075
1.57122	0.85915
1.57325	0.8575
1.57528	0.85571
1.57731	0.85368
1.57934	0.85132
1.58137	0.84855
1.5834	0.84529
1.58543	0.84147
1.58746	0.83704
1.58949	0.83199
1.59152	0.82629
1.59355	0.81998
1.59558	0.81308
1.59761	0.80567
1.59964	0.79782
1.60167	0.78964
1.6037	0.78124
1.60573	0.77274
1.60776	0.76428
1.60979	0.75597
1.61182	0.74792
1.61385	0.74026
1.61588	0.73306
1.61791	0.7264
1.61994	0.72031
1.62197	0.71482
1.624	0.70991
1.62603	0.70555
1.62806	0.70168
1.63009	0.69822
1.63212	0.69506
1.63415	0.6921
1.63618	0.68922
1.63821	0.68628
1.64024	0.68317
1.64227	0.67977
1.6443	0.676
1.64633	0.67176
1.64836	0.66699
1.65039	0.66167
1.65242	0.65578
1.65445	0.64933
1.65648	0.64236
1.65851	0.63493
1.66054	0.62712
1.66257	0.61902
1.6646	0.61072
1.66663	0.60234
1.66866	0.59397
1.67069	0.58572
1.67272	0.57767
1.67475	0.56989
1.67678	0.56245
1.67881	0.55538
1.68084	0.54869
1.68287	0.54239
1.6849	0.53645
1.68693	0.53084
1.68896	0.52549
1.69099	0.52034
1.69302	0.51532
1.69505	0.51036
1.69708	0.50537
1.69911	0.5003
1.70114	0.49509
1.70317	0.48968
1.7052	0.48405
1.70723	0.47817
1.70926	0.47205
1.71129	0.46569
1.71332	0.45914
1.71535	0.45243
1.71738	0.4456
1.71941	0.43872
1.72144	0.43183
1.72347	0.42501
1.7255	0.41829
1.72753	0.41172
1.72956	0.40534
1.73159	0.39916
1.73362	0.39318
1.73565	0.38741
1.73768	0.38182
1.73971	0.37637
1.74174	0.37101
1.74377	0.3657
1.7458	0.36037
1.74783	0.35497
1.74986	0.34944
1.75189	0.34373
1.75392	0.3378
1.75595	0.33163
1.75798	0.32519
1.76001	0.31849
1.76204	0.31155
1.76407	0.30441
1.7661	0.29711
1.76813	0.28971
1.77016	0.28229
1.77219	0.27492
1.77422	0.26769
1.77625	0.26067
1.77828	0.25394
1.78031	0.24757
1.78234	0.24162
1.78437	0.23611
1.7864	0.23107
1.78843	0.22651
1.79046	0.22241
1.79249	0.21873
1.79452	0.21544
1.79655	0.21245
1.79858	0.20971
1.80061	0.20712
1.80264	0.20461
1.80467	0.20208
1.8067	0.19945
1.80873	0.19666
1.81076	0.19364
1.81279	0.19036
1.81482	0.18678
1.81685	0.18288
1.81888	0.1787
1.82091	0.17423
1.82294	0.16954
1.82497	0.16467
1.827	0.15969
1.82903	0.15468
1.83106	0.1497
1.83309	0.14483
1.83512	0.14015
1.83715	0.1357
1.83918	0.13155
1.84121	0.12771
1.84324	0.12422
1.84527	0.12107
1.8473	0.11824
1.84933	0.11571
1.85136	0.11342
1.85339	0.11133
1.85542	0.10935
1.85745	0.10743
1.85948	0.1055
1.86151	0.10348
1.86354	0.10132
1.86557	0.09897
1.8676	0.09638
1.86963	0.09355
1.87166	0.09046
1.87369	0.08712
1.87572	0.08357
1.87775	0.07985
1.87978	0.076
1.88181	0.07209
1.88384	0.0682
1.88587	0.06439
1.8879	0.06073
1.88993	0.05729
1.89196	0.05411
1.89399	0.05125
1.89602	0.04873
1.89805	0.04656
1.90008	0.04473
1.90211	0.04323
1.90414	0.04203
1.90617	0.04107
1.9082	0.0403
1.91023	0.03966
1.91226	0.03907
1.91429	0.03848
1.91632	0.03783
1.91835	0.03707
1.92038	0.03616
1.92241	0.03507
1.92444	0.03381
1.92647	0.03237
1.9285	0.03079
1.93053	0.0291
1.93256	0.02737
1.93459	0.02564
1.93662	0.024
1.93865	0.0225
1.94068	0.02123
1.94271	0.02024
1.94474	0.01957
1.94677	0.01928
1.9488	0.01937
1.95083	0.01984
1.95286	0.02068
1.95489	0.02184
1.95692	0.02326
1.95895	0.02488
1.96098	0.0266
1.96301	0.02833
1.96504	0.02998
1.96707	0.03144
1.9691	0.03263
1.97113	0.03348
1.97316	0.03392
1.97519	0.03392
1.97722	0.03346
1.97925	0.03255
1.98128	0.03122
1.98331	0.02954
1.98534	0.02759
1.98737	0.02547
1.9894	0.02329
1.99143	0.02117
1.99346	0.01924
1.99549	0.01762
1.99752	0.01642
1.99955	0.01573
2.00158	0.01564
2.00361	0.01618
2.00564	0.01738
2.00767	0.01924
2.0097	0.0217
2.01173	0.02469
2.01376	0.02814
2.01579	0.0319
2.01782	0.03585
2.01985	0.03985
2.02188	0.04373
2.02391	0.04735
2.02594	0.05058
2.02797	0.05328
2.03	0.05535
2.03203	0.05672
2.03406	0.05733
2.03609	0.05719
2.03812	0.05629
2.04015	0.0547
2.04218	0.05249
2.04421	0.04977
2.04624	0.04666
2.04827	0.04329
2.0503	0.03982
2.05233	0.03639
2.05436	0.03314
2.05639	0.03021
2.05842	0.02769
2.06045	0.02569
2.06248	0.02426
2.06451	0.02344
2.06654	0.02324
2.06857	0.02364
2.0706	0.0246
2.07263	0.02604
2.07466	0.02789
2.07669	0.03005
2.07872	0.03242
2.08075	0.03489
2.08278	0.03738
2.08481	0.03979
2.08684	0.04206
2.08887	0.04413
2.0909	0.04598
2.09293	0.04759
2.09496	0.04898
2.09699	0.05018
2.09902	0.05125
2.10105	0.05225
2.10308	0.05326
2.10511	0.05437
2.10714	0.05565
2.10917	0.05719
2.1112	0.05906
2.11323	0.06131
2.11526	0.06399
2.11729	0.06713
2.11932	0.07072
2.12135	0.07476
2.12338	0.0792
2.12541	0.084
2.12744	0.08909
2.12947	0.0944
2.1315	0.09984
2.13353	0.10534
2.13556	0.1108
2.13759	0.11617
2.13962	0.12136
2.14165	0.12633
2.14368	0.13104
2.14571	0.13547
2.14774	0.13961
2.14977	0.14348
2.1518	0.14708
2.15383	0.15047
2.15586	0.15368
2.15789	0.15676
2.15992	0.15978
2.16195	0.16277
2.16398	0.16578
2.16601	0.16886
2.16804	0.17205
2.17007	0.17535
2.1721	0.17879
2.17413	0.18237
2.17616	0.18608
2.17819	0.1899
2.18022	0.19382
2.18225	0.19782
2.18428	0.20186
2.18631	0.20593
2.18834	0.21001
2.19037	0.2141
2.1924	0.21819
2.19443	0.22228
2.19646	0.2264
2.19849	0.23058
2.20052	0.23484
2.20255	0.23922
2.20458	0.24378
2.20661	0.24854
2.20864	0.25354
2.21067	0.25882
2.2127	0.26441
2.21473	0.2703
2.21676	0.27651
2.21879	0.28301
2.22082	0.28976
2.22285	0.29673
2.22488	0.30385
2.22691	0.31106
2.22894	0.31827
2.23097	0.3254
2.233	0.33237
2.23503	0.33911
2.23706	0.34554
2.23909	0.35161
2.24112	0.35729
2.24315	0.36254
2.24518	0.36738
2.24721	0.37182
2.24924	0.3759
2.25127	0.37968
2.2533	0.38325
2.25533	0.38669
2.25736	0.39011
2.25939	0.39361
2.26142	0.3973
2.26345	0.40129
2.26548	0.40565
2.26751	0.41048
2.26954	0.41581
2.27157	0.42171
2.2736	0.42816
2.27563	0.43517
2.27766	0.4427
2.27969	0.4507
2.28172	0.45907
2.28375	0.46774
2.28578	0.4766
2.28781	0.48553
2.28984	0.49442
2.29187	0.50316
2.2939	0.51163
2.29593	0.51976
2.29796	0.52745
2.29999	0.53466
2.30202	0.54134
2.30405	0.54747
2.30608	0.55305
2.30811	0.55812
2.31014	0.5627
2.31217	0.56686
2.3142	0.57067
2.31623	0.5742
2.31826	0.57754
2.32029	0.58077
2.32232	0.58397
2.32435	0.58723
2.32638	0.59061
2.32841	0.59417
2.33044	0.59796
2.33247	0.60203
2.3345	0.6064
2.33653	0.61109
2.33856	0.6161
2.34059	0.62143
2.34262	0.62708
2.34465	0.63303
2.34668	0.63927
2.34871	0.64577
2.35074	0.65252
2.35277	0.65949
2.3548	0.66665
2.35683	0.67399
2.35886	0.68146
2.36089	0.68905
2.36292	0.69672
2.36495	0.70442
2.36698	0.71211
2.36901	0.71974
2.37104	0.72724
2.37307	0.73456
2.3751	0.74163
2.37713	0.74837
2.37916	0.75471
2.38119	0.76058
2.38322	0.76593
2.38525	0.77069
2.38728	0.77482
2.38931	0.7783
2.39134	0.78112
2.39337	0.7833
2.3954	0.78489
2.39743	0.78594
2.39946	0.78655
2.40149	0.78683
2.40352	0.78693
2.40555	0.78699
2.40758	0.78717
2.40961	0.78766
2.41164	0.78862
2.41367	0.79022
2.4157	0.7926
2.41773	0.7959
2.41976	0.80022
2.42179	0.80562
2.42382	0.81214
2.42585	0.81976
2.42788	0.82844
2.42991	0.83807
2.43194	0.84853
2.43397	0.85965
2.436	0.87123
2.43803	0.88303
2.44006	0.89482
2.44209	0.90636
2.44412	0.91739
2.44615	0.92768
2.44818	0.93702
2.45021	0.94521
2.45224	0.95211
2.45427	0.9576
2.4563	0.96162
2.45833	0.96415
2.46036	0.96521
2.46239	0.96488
2.46442	0.96328
2.46645	0.96056
2.46848	0.9569
2.47051	0.95251
2.47254	0.94762
2.47457	0.94246
2.4766	0.93725
2.47863	0.93221
2.48066	0.92755
2.48269	0.92343
2.48472	0.92
2.48675	0.91738
2.48878	0.91563
2.49081	0.91478
2.49284	0.91485
2.49487	0.91578
2.4969	0.91752
2.49893	0.91996
2.50096	0.92299
2.50299	0.92649
2.50502	0.9303
2.50705	0.93428
2.50908	0.93828
2.51111	0.94218
2.51314	0.94585
2.51517	0.94916
2.5172	0.95205
2.51923	0.95442
2.52126	0.95623
2.52329	0.95745
2.52532	0.95805
2.52735	0.95806
2.52938	0.95747
2.53141	0.95633
2.53344	0.95468
2.53547	0.95256
2.5375	0.95002
2.53953	0.94713
2.54156	0.94394
2.54359	0.94051
2.54562	0.93689
2.54765	0.93313
2.54968	0.92929
2.55171	0.9254
2.55374	0.92152
2.55577	0.91768
2.5578	0.91393
2.55983	0.91029
2.56186	0.9068
2.56389	0.90349
2.56592	0.90038
2.56795	0.89749
2.56998	0.89485
2.57201	0.89244
2.57404	0.89029
2.57607	0.88837
2.5781	0.88667
2.58013	0.88516
2.58216	0.88381
2.58419	0.88257
2.58622	0.88138
2.58825	0.88017
2.59028	0.87888
2.59231	0.87743
2.59434	0.87575
2.59637	0.87376
2.5984	0.87139
2.60043	0.86858
2.60246	0.86527
2.60449	0.86143
2.60652	0.85704
2.60855	0.85208
2.61058	0.84657
2.61261	0.84053
2.61464	0.83401
2.61667	0.82708
2.6187	0.81979
2.62073	0.81224
2.62276	0.80453
2.62479	0.79673
2.62682	0.78896
2.62885	0.78129
2.63088	0.77382
2.63291	0.7666
2.63494	0.75971
2.63697	0.75318
2.639	0.74702
2.64103	0.74126
2.64306	0.73586
2.64509	0.73081
2.64712	0.72605
2.64915	0.72153
2.65118	0.71717
2.65321	0.71291
2.65524	0.70867
2.65727	0.70437
2.6593	0.69994
2.66133	0.69532
2.66336	0.69047
2.66539	0.68534
2.66742	0.6799
2.66945	0.67416
2.67148	0.66811
2.67351	0.66176
2.67554	0.65516
2.67757	0.64833
2.6796	0.64132
2.68163	0.63418
2.68366	0.62696
2.68569	0.61971
2.68772	0.61246
2.68975	0.60526
2.69178	0.59813
2.69381	0.59108
2.69584	0.58413
2.69787	0.57728
2.6999	0.57051
2.70193	0.56381
2.70396	0.55715
2.70599	0.5505
2.70802	0.54383
2.71005	0.53712
2.71208	0.53033
2.71411	0.52345
2.71614	0.51647
2.71817	0.50937
2.7202	0.50215
2.72223	0.49484
2.72426	0.48744
2.72629	0.47998
2.72832	0.47249
2.73035	0.465
2.73238	0.45756
2.73441	0.45019
2.73644	0.44294
2.73847	0.43582
2.7405	0.42887
2.74253	0.42209
2.74456	0.4155
2.74659	0.4091
2.74862	0.40287
2.75065	0.3968
2.75268	0.39088
2.75471	0.38507
2.75674	0.37935
2.75877	0.37368
2.7608	0.36804
2.76283	0.36241
2.76486	0.35677
2.76689	0.3511
2.76892	0.3454
2.77095	0.33968
2.77298	0.33395
2.77501	0.32822
2.77704	0.32253
2.77907	0.31691
2.7811	0.31139
2.78313	0.306
2.78516	0.30079
2.78719	0.29577
2.78922	0.29098
2.79125	0.28643
2.79328	0.28213
2.79531	0.27808
2.79734	0.27426
2.79937	0.27064
2.8014	0.2672
2.80343	0.26388
2.80546	0.26065
2.80749	0.25745
2.80952	0.25422
2.81155	0.2509
2.81358	0.24745
2.81561	0.24382
2.81764	0.23997
2.81967	0.23587
2.8217	0.23151
2.82373	0.22687
2.82576	0.22198
2.82779	0.21684
2.82982	0.2115
2.83185	0.20598
2.83388	0.20033
2.83591	0.1946
2.83794	0.18886
2.83997	0.18314
2.842	0.1775
2.84403	0.17198
2.84606	0.16662
2.84809	0.16144
2.85012	0.15646
2.85215	0.15169
2.85418	0.14711
2.85621	0.14273
2.85824	0.1385
2.86027	0.13442
2.8623	0.13043
2.86433	0.12652
2.86636	0.12264
2.86839	0.11876
2.87042	0.11487
2.87245	0.11094
2.87448	0.10696
2.87651	0.10295
2.87854	0.09891
2.88057	0.09486
2.8826	0.09084
2.88463	0.08689
2.88666	0.08305
2.88869	0.07938
2.89072	0.07593
2.89275	0.07274
2.89478	0.06986
2.89681	0.06734
2.89884	0.06518
2.90087	0.06342
2.9029	0.06206
2.90493	0.06108
2.90696	0.06047
2.90899	0.06018
2.91102	0.06017
2.91305	0.06039
2.91508	0.06076
2.91711	0.06122
2.91914	0.0617
2.92117	0.06212
2.9232	0.06242
2.92523	0.06255
2.92726	0.06246
2.92929	0.0621
2.93132	0.06146
2.93335	0.06053
2.93538	0.05931
2.93741	0.05783
2.93944	0.0561
2.94147	0.05418
2.9435	0.05212
2.94553	0.04996
2.94756	0.04777
2.94959	0.0456
2.95162	0.04351
2.95365	0.04154
2.95568	0.03973
2.95771	0.0381
2.95974	0.03668
2.96177	0.03546
2.9638	0.03443
2.96583	0.03358
2.96786	0.03288
2.96989	0.03228
2.97192	0.03174
2.97395	0.03121
2.97598	0.03065
2.97801	0.03001
2.98004	0.02925
2.98207	0.02834
2.9841	0.02725
2.98613	0.02599
2.98816	0.02455
2.99019	0.02295
2.99222	0.02122
2.99425	0.0194
2.99628	0.01754
2.99831	0.01569
3.00034	0.01393
3.00237	0.01231
3.0044	0.01088
3.00643	0.00972
3.00846	0.00885
3.01049	0.00832
3.01252	0.00815
3.01455	0.00834
3.01658	0.00887
3.01861	0.00973
3.02064	0.01087
3.02267	0.01223
3.0247	0.01374
3.02673	0.01533
3.02876	0.01691
3.03079	0.01841
3.03282	0.01974
3.03485	0.02082
3.03688	0.0216
3.03891	0.02204
3.04094	0.02209
3.04297	0.02175
3.045	0.02103
3.04703	0.01998
3.04906	0.01866
3.05109	0.01711
3.05312	0.01541
3.05515	0.01368
3.05718	0.01201
3.05921	0.01051
3.06124	0.0093
3.06327	0.00848
3.0653	0.00813
3.06733	0.00833
3.06936	0.00913
3.07139	0.01057
3.07342	0.01264
3.07545	0.01533
3.07748	0.01859
3.07951	0.02234
3.08154	0.02649
3.08357	0.03092
3.0856	0.03551
3.08763	0.04012
3.08966	0.0446
3.09169	0.04883
3.09372	0.05267
3.09575	0.05601
3.09778	0.05877
3.09981	0.06089
3.10184	0.06231
3.10387	0.06305
3.1059	0.06313
3.10793	0.0626
3.10996	0.06157
3.11199	0.06014
3.11402	0.05845
3.11605	0.05666
3.11808	0.05493
3.12011	0.05341
3.12214	0.05229
3.12417	0.05169
3.1262	0.05176
3.12823	0.05261
3.13026	0.0543
3.13229	0.05688
3.13432	0.06037
3.13635	0.06474
3.13838	0.06992
3.14041	0.07583
3.14244	0.08234
3.14447	0.0893
3.1465	0.09657
3.14853	0.10395
3.15056	0.11129
3.15259	0.11841
3.15462	0.12516
3.15665	0.1314
3.15868	0.13702
3.16071	0.14194
3.16274	0.14611
3.16477	0.14953
3.1668	0.15223
3.16883	0.15425
3.17086	0.15569
3.17289	0.15668
3.17492	0.15735
3.17695	0.15786
3.17898	0.15837
3.18101	0.15903
3.18304	0.16001
3.18507	0.16145
3.1871	0.16345
3.18913	0.16612
3.19116	0.1695
3.19319	0.17362
3.19522	0.17848
3.19725	0.18403
3.19928	0.1902
3.20131	0.19688
3.20334	0.20394
3.20537	0.21124
3.2074	0.21864
3.20943	0.22596
3.21146	0.23307
3.21349	0.23982
3.21552	0.24608
3.21755	0.25178
3.21958	0.25683
3.22161	0.2612
3.22364	0.2649
3.22567	0.26794
3.2277	0.2704
3.22973	0.27237
3.23176	0.27396
3.23379	0.27531
3.23582	0.27657
3.23785	0.2779
3.23988	0.27945
3.24191	0.28136
3.24394	0.28378
3.24597	0.28681
3.248	0.29055
3.25003	0.29505
3.25206	0.30034
3.25409	0.30643
3.25612	0.31328
3.25815	0.32083
3.26018	0.329
3.26221	0.33768
3.26424	0.34675
3.26627	0.35608
3.2683	0.36552
3.27033	0.37496
3.27236	0.38425
3.27439	0.39328
3.27642	0.40196
3.27845	0.4102
3.28048	0.41796
3.28251	0.42519
3.28454	0.43189
3.28657	0.43807
3.2886	0.44378
3.29063	0.44906
3.29266	0.45398
3.29469	0.45863
3.29672	0.46308
3.29875	0.46743
3.30078	0.47175
3.30281	0.47613
3.30484	0.48063
3.30687	0.48532
3.3089	0.49022
3.31093	0.49537
3.31296	0.50079
3.31499	0.50646
3.31702	0.51236
3.31905	0.51848
3.32108	0.52477
3.32311	0.53118
3.32514	0.53767
3.32717	0.54418
3.3292	0.55066
3.33123	0.55707
3.33326	0.56336
3.33529	0.56951
3.33732	0.57547
3.33935	0.58124
3.34138	0.58681
3.34341	0.59217
3.34544	0.59734
3.34747	0.60232
3.3495	0.60713
3.35153	0.61179
3.35356	0.61633
3.35559	0.62077
3.35762	0.62513
3.35965	0.62944
3.36168	0.63371
3.36371	0.63798
3.36574	0.64224
3.36777	0.64653
3.3698	0.65084
3.37183	0.65519
3.37386	0.6596
3.37589	0.66406
3.37792	0.6686
3.37995	0.67323
3.38198	0.67794
3.38401	0.68277
3.38604	0.68773
3.38807	0.69282
3.3901	0.69807
3.39213	0.70349
3.39416	0.7091
3.39619	0.7149
3.39822	0.7209
3.40025	0.72711
3.40228	0.73352
3.40431	0.74013
3.40634	0.74693
3.40837	0.75389
3.4104	0.761
3.41243	0.76823
3.41446	0.77553
3.41649	0.78289
3.41852	0.79026
3.42055	0.79761
3.42258	0.8049
3.42461	0.81208
3.42664	0.81915
3.42867	0.82605
3.4307	0.83277
3.43273	0.83929
3.43476	0.8456
3.43679	0.85169
3.43882	0.85754
3.44085	0.86317
3.44288	0.86857
3.44491	0.87374
3.44694	0.87869
3.44897	0.88342
3.451	0.88794
3.45303	0.89225
3.45506	0.89635
3.45709	0.90024
3.45912	0.90392
3.46115	0.90738
3.46318	0.91062
3.46521	0.91365
3.46724	0.91645
3.46927	0.91904
3.4713	0.92142
3.47333	0.92359
3.47536	0.92559
3.47739	0.92742
3.47942	0.92913
3.48145	0.93074
3.48348	0.93229
3.48551	0.93383
3.48754	0.9354
3.48957	0.93705
3.4916	0.93882
3.49363	0.94075
3.49566	0.94287
3.49769	0.9452
3.49972	0.94777
3.50175	0.95056
3.50378	0.95358
3.50581	0.95679
3.50784	0.96015
3.50987	0.96362
3.5119	0.96713
3.51393	0.97061
3.51596	0.97398
3.51799	0.97717
3.52002	0.98009
3.52205	0.98266
3.52408	0.98481
3.52611	0.98649
3.52814	0.98764
3.53017	0.98822
3.5322	0.98823
3.53423	0.98767
3.53626	0.98654
3.53829	0.98489
3.54032	0.98278
3.54235	0.98025
3.54438	0.9774
3.54641	0.9743
3.54844	0.97104
3.55047	0.96771
3.5525	0.9644
3.55453	0.96117
3.55656	0.9581
3.55859	0.95525
3.56062	0.95264
3.56265	0.9503
3.56468	0.94825
3.56671	0.94646
3.56874	0.94492
3.57077	0.94359
3.5728	0.94242
3.57483	0.94136
3.57686	0.94034
3.57889	0.93931
3.58092	0.93821
3.58295	0.93698
3.58498	0.93557
3.58701	0.93395
3.58904	0.93209
3.59107	0.92998
3.5931	0.9276
3.59513	0.92497
3.59716	0.92211
3.59919	0.91902
3.60122	0.91576
3.60325	0.91233
3.60528	0.90879
3.60731	0.90515
3.60934	0.90144
3.61137	0.89768
3.6134	0.89389
3.61543	0.89007
3.61746	0.88621
3.61949	0.88231
3.62152	0.87833
3.62355	0.87427
3.62558	0.87008
3.62761	0.86575
3.62964	0.86124
3.63167	0.85653
3.6337	0.85159
3.63573	0.84642
3.63776	0.84102
3.63979	0.83539
3.64182	0.82954
3.64385	0.82351
3.64588	0.81732
3.64791	0.81102
3.64994	0.80465
3.65197	0.79827
3.654	0.79191
3.65603	0.78564
3.65806	0.77948
3.66009	0.77348
3.66212	0.76765
3.66415	0.76201
3.66618	0.75657
3.66821	0.7513
3.67024	0.74619
3.67227	0.74121
3.6743	0.73632
3.67633	0.73147
3.67836	0.72662
3.68039	0.72172
3.68242	0.71673
3.68445	0.71159
3.68648	0.70628
3.68851	0.70078
3.69054	0.69507
3.69257	0.68915
3.6946	0.68303
3.69663	0.67672
3.69866	0.67025
3.70069	0.66366
3.70272	0.65697
3.70475	0.65024
3.70678	0.64348
3.70881	0.63674
3.71084	0.63003
3.71287	0.62337
3.7149	0.61675
3.71693	0.61016
3.71896	0.60358
3.72099	0.59698
3.72302	0.5903
3.72505	0.58351
3.72708	0.57653
3.72911	0.56932
3.73114	0.56183
3.73317	0.55401
3.7352	0.54582
3.73723	0.53726
3.73926	0.52833
3.74129	0.51904
3.74332	0.50943
3.74535	0.49957
3.74738	0.48953
3.74941	0.47942
3.75144	0.46934
3.75347	0.45941
3.7555	0.44976
3.75753	0.4405
3.75956	0.43175
3.76159	0.4236
3.76362	0.41614
3.76565	0.40942
3.76768	0.40348
3.76971	0.39831
3.77174	0.3939
3.77377	0.39019
3.7758	0.38708
3.77783	0.38447
3.77986	0.38224
3.78189	0.38024
3.78392	0.3783
3.78595	0.37629
3.78798	0.37405
3.79001	0.37145
3.79204	0.36836
3.79407	0.36468
3.7961	0.36036
3.79813	0.35536
3.80016	0.34967
3.80219	0.34332
3.80422	0.33638
3.80625	0.32893
3.80828	0.3211
3.81031	0.313
3.81234	0.3048
3.81437	0.29663
3.8164	0.28865
3.81843	0.28099
3.82046	0.27377
3.82249	0.26711
3.82452	0.26108
3.82655	0.25572
3.82858	0.25104
3.83061	0.24705
3.83264	0.24368
3.83467	0.24086
3.8367	0.23851
3.83873	0.2365
3.84076	0.23472
3.84279	0.23302
3.84482	0.23127
3.84685	0.22936
3.84888	0.22717
3.85091	0.22461
3.85294	0.2216
3.85497	0.21811
3.857	0.2141
3.85903	0.20959
3.86106	0.20461
3.86309	0.19921
3.86512	0.19347
3.86715	0.18747
3.86918	0.1813
3.87121	0.17507
3.87324	0.16887
3.87527	0.16279
3.8773	0.15691
3.87933	0.15128
3.88136	0.14595
3.88339	0.14093
3.88542	0.13624
3.88745	0.13186
3.88948	0.12774
3.89151	0.12385
3.89354	0.12012
3.89557	0.11649
3.8976	0.11289
3.89963	0.10928
3.90166	0.10559
3.90369	0.1018
3.90572	0.09788
3.90775	0.09383
3.90978	0.08968
3.91181	0.08546
3.91384	0.08124
3.91587	0.07708
3.9179	0.07307
3.91993	0.06931
3.92196	0.06589
3.92399	0.06291
3.92602	0.06044
3.92805	0.05856
3.93008	0.05731
3.93211	0.05672
3.93414	0.0568
3.93617	0.05751
3.9382	0.0588
3.94023	0.06059
3.94226	0.06277
3.94429	0.06521
3.94632	0.06777
3.94835	0.0703
3.95038	0.07263
3.95241	0.07462
3.95444	0.07613
3.95647	0.07702
3.9585	0.07719
3.96053	0.07657
3.96256	0.07512
3.96459	0.07281
3.96662	0.06968
3.96865	0.06577
3.97068	0.0612
3.97271	0.05606
3.97474	0.0505
3.97677	0.04469
3.9788	0.0388
3.98083	0.03299
3.98286	0.02746
3.98489	0.02236
3.98692	0.01784
3.98895	0.01403
3.99098	0.01103
3.99301	0.00891
3.99504	0.00771
3.99707	0.00743
3.9991	0.00804
4.00113	0.00949
4.00316	0.01169
4.00519	0.01454
4.00722	0.01789
4.00925	0.02162
4.01128	0.02547
4.01331	0.02937
4.01534	0.03321
4.01737	0.03687
4.0194	0.04024
4.02143	0.04324
4.02346	0.04578
4.02549	0.04782
4.02752	0.04936
4.02955	0.05039
4.03158	0.05094
4.03361	0.05105
4.03564	0.0508
4.03767	0.05024
4.0397	0.04947
4.04173	0.04857
4.04376	0.04761
4.04579	0.04667
4.04782	0.04583
4.04985	0.04512
4.05188	0.04459
4.05391	0.04425
4.05594	0.04411
4.05797	0.04416
[truncated: 10,011 more rows]

## Sheet: fig2i
X1	Y1	X2	Y2	X3	Y3	X4	Y4	X5	Y5
0.00201	-0.9906		--		--		--		--
0.00402	-0.94541		--		--		--		--
0.00603	-0.89765		--		--		--		--
0.00804	-0.84928		--		--		--		--
0.01005	-0.80219		--		--		--		--
0.01206	-0.75805		--		--		--		--
0.01407	-0.71824		--		--		--		--
0.01608	-0.68378		--		--		--		--
0.01809	-0.65526		--		--		--		--
0.0201	-0.63284		--		--		--		--
0.02211	-0.61621		--		--		--		--
0.02412	-0.60467		--		--		--		--
0.02613	-0.59711		--		--		--		--
0.02814	-0.59216		--		--		--		--
0.03015	-0.58819		--		--		--		--
0.03216	-0.58348		--		--		--		--
0.03417	-0.57629		--		--		--		--
0.03618	-0.56499		--		--		--		--
0.03819	-0.54813		--		--		--		--
0.0402	-0.52459		--		--		--		--
0.04221	-0.49358		--		--		--		--
0.04422	-0.45477		--		--		--		--
0.04623	-0.40825		--		--		--		--
0.04824	-0.35461		--		--		--		--
0.05025	-0.29487		--		--		--		--
0.05226	-0.23043		--		--		--		--
0.05427	-0.16305		--		--		--		--
0.05628	-0.09472		--		--		--		--
0.05829	-0.02758		--		--		--		--
0.0603	0.03619		--		--		--		--
0.06231	0.0945		--		--		--		--
0.06432	0.14544		--		--		--		--
0.06633	0.18737		--		--		--		--
0.06834	0.21904		--		--		--		--
0.07035	0.23963		--		--		--		--
0.07236	0.2488		--		--		--		--
0.07437	0.24669		--		--		--		--
0.07638	0.23397		--		--		--		--
0.07839	0.21174		--		--		--		--
0.0804	0.1815		--		--		--		--
0.08241	0.1451		--		--		--		--
0.08442	0.1046		--		--		--		--
0.08643	0.06223		--		--		--		--
0.08844	0.02021		--		--		--		--
0.09045	-0.0193		--		--		--		--
0.09246	-0.0543		--		--		--		--
0.09447	-0.08309		--		--		--		--
0.09648	-0.10429		--		--		--		--
0.09849	-0.11691		--		--		--		--
0.1005	-0.12037		--		--		--		--
0.10251	-0.11454		--		--		--		--
0.10452	-0.09969		--		--		--		--
0.10653	-0.07647		--		--		--		--
0.10854	-0.04585		--		--		--		--
0.11055	-0.00905		--		--		--		--
0.11256	0.03253		--		--		--		--
0.11457	0.07741		--		--		--		--
0.11658	0.12409		--		--		--		--
0.11859	0.17117		--		--		--		--
0.1206	0.21738		--		--		--		--
0.12261	0.26166		--		--		--		--
0.12462	0.30319		--		--		--		--
0.12663	0.34142		--		--		--		--
0.12864	0.37608		--		--		--		--
0.13065	0.40715		--		--		--		--
0.13266	0.43483		--		--		--		--
0.13467	0.45953		--		--		--		--
0.13668	0.48175		--		--		--		--
0.13869	0.50208		--		--		--		--
0.1407	0.52112		--		--		--		--
0.14271	0.53938		--		--		--		--
0.14472	0.55729		--		--		--		--
0.14673	0.5751		--		--		--		--
0.14874	0.59291		--		--		--		--
0.15075	0.61058		--		--		--		--
0.15276	0.62782		--		--		--		--
0.15477	0.64414		--		--		--		--
0.15678	0.65892		--		--		--		--
0.15879	0.67146		--		--		--		--
0.1608	0.68102		--		--		--		--
0.16281	0.6869		--		--		--		--
0.16482	0.68851		--		--		--		--
0.16683	0.6854		--		--		--		--
0.16884	0.67737		--		--		--		--
0.17085	0.66447		--		--		--		--
0.17286	0.64702		--		--		--		--
0.17487	0.62568		--		--		--		--
0.17688	0.60138		--		--		--		--
0.17889	0.5753		--		--		--		--
0.1809	0.54887		--		--		--		--
0.18291	0.52365		--		--		--		--
0.18492	0.50128		--		--		--		--
0.18693	0.4834		--		--		--		--
0.18894	0.47153		--		--		--		--
0.19095	0.46704		--		--		--		--
0.19296	0.471		--		--		--		--
0.19497	0.48413		--		--		--		--
0.19698	0.50678		--		--		--		--
0.19899	0.53885		--		--		--		--
0.201	0.57978		--		--		--		--
0.20301	0.62858		--		--		--		--
0.20502	0.68385		--		--		--		--
0.20703	0.74384		--		--		--		--
0.20904	0.80653		--		--		--		--
0.21105	0.86969		--		--		--		--
0.21306	0.93103		--		--		--		--
0.21507	0.98829		--		--		--		--
0.21708	1.03935		--		--		--		--
0.21909	1.08235		--		--		--		--
0.2211	1.11574		--		--		--		--
0.22311	1.13844		--		--		--		--
0.22512	1.14982		--		--		--		--
0.22713	1.14978		--		--		--		--
0.22914	1.13874		--		--		--		--
0.23115	1.11765		--		--		--		--
0.23316	1.08791		--		--		--		--
0.23517	1.05131		--		--		--		--
0.23718	1.00997		--		--		--		--
0.23919	0.96622		--		--		--		--
0.2412	0.92245		--		--		--		--
0.24321	0.88107		--		--		--		--
0.24522	0.84433		--		--		--		--
0.24723	0.81422		--		--		--		--
0.24924	0.79239		--		--		--		--
0.25125	0.78009		--		--		--		--
0.25326	0.77804		--		--		--		--
0.25527	0.7865		--		--		--		--
0.25728	0.80518		--		--		--		--
0.25929	0.83332		--		--		--		--
0.2613	0.86967		--		--		--		--
0.26331	0.91265		--		--		--		--
0.26532	0.96035		--		--		--		--
0.26733	1.01067		--		--		--		--
0.26934	1.06142		--		--		--		--
0.27135	1.11045		--		--		--		--
0.27336	1.1557		--		--		--		--
0.27537	1.19537		--		--		--		--
0.27738	1.22795		--		--		--		--
0.27939	1.2523		--		--		--		--
0.2814	1.26772		--		--		--		--
0.28341	1.27393		--		--		--		--
0.28542	1.27112		--		--		--		--
0.28743	1.25986		--		--		--		--
0.28944	1.24113		--		--		--		--
0.29145	1.2162		--		--		--		--
0.29346	1.18662		--		--		--		--
0.29547	1.15403		--		--		--		--
0.29748	1.12019		--		--		--		--
0.29949	1.08681		--		--		--		--
0.3015	1.05548		--		--		--		--
0.30351	1.02764		--		--		--		--
0.30552	1.00444		--		--		--		--
0.30753	0.98678		--		--		--		--
0.30954	0.9752		--		--		--		--
0.31155	0.96993		--		--		--		--
0.31356	0.97085		--		--		--		--
0.31557	0.97755		--		--		--		--
0.31758	0.98936		--		--		--		--
0.31959	1.00536		--		--		--		--
0.3216	1.02449		--		--		--		--
0.32361	1.04561		--		--		--		--
0.32562	1.0675		--		--		--		--
0.32763	1.08901		--		--		--		--
0.32964	1.10905		--		--		--		--
0.33165	1.12666		--		--		--		--
0.33366	1.14105		--		--		--		--
0.33567	1.15159		--		--		--		--
0.33768	1.15788		--		--		--		--
0.33969	1.1597		--		--		--		--
0.3417	1.15702		--		--		--		--
0.34371	1.14998		--		--		--		--
0.34572	1.13885		--		--		--		--
0.34773	1.124		--		--		--		--
0.34974	1.10589		--		--		--		--
0.35175	1.085		--		--		--		--
0.35376	1.06183		--		--		--		--
0.35577	1.03687		--		--		--		--
0.35778	1.01055		--		--		--		--
0.35979	0.98328		--		--		--		--
0.3618	0.95541		--		--		--		--
0.36381	0.92726		--		--		--		--
0.36582	0.89908		--		--		--		--
0.36783	0.87114		--		--		--		--
0.36984	0.84367		--		--		--		--
0.37185	0.81694		--		--		--		--
0.37386	0.79125		--		--		--		--
0.37587	0.76691		--		--		--		--
0.37788	0.74431		--		--		--		--
0.37989	0.72388		--		--		--		--
0.3819	0.70608		--		--		--		--
0.38391	0.6914		--		--		--		--
0.38592	0.68033		--		--		--		--
0.38793	0.67333		--		--		--		--
0.38994	0.67082		--		--		--		--
0.39195	0.6731		--		--		--		--
0.39396	0.68034		--		--		--		--
0.39597	0.69256		--		--		--		--
0.39798	0.70955		--		--		--		--
0.39999	0.73095		--		--		--		--
0.402	0.75611		--		--		--		--
0.40401	0.78422		--		--		--		--
0.40602	0.81423		--		--		--		--
0.40803	0.84492		--		--		--		--
0.41004	0.87495		--		--		--		--
0.41205	0.9029		--		--		--		--
0.41406	0.9273		--		--		--		--
0.41607	0.94674		--		--		--		--
0.41808	0.95994		--		--		--		--
0.42009	0.96576		--		--		--		--
0.4221	0.96334		--		--		--		--
0.42411	0.95209		--		--		--		--
0.42612	0.93178		--		--		--		--
0.42813	0.90253		--		--		--		--
0.43014	0.86485		--		--		--		--
0.43215	0.81959		--		--		--		--
0.43416	0.76799		--		--		--		--
0.43617	0.71155		--		--		--		--
0.43818	0.65202		--		--		--		--
0.44019	0.59132		--		--		--		--
0.4422	0.53143		--		--		--		--
0.44421	0.47436		--		--		--		--
0.44622	0.42197		--		--		--		--
0.44823	0.37595		--		--		--		--
0.45024	0.33773		--		--		--		--
0.45225	0.30837		--		--		--		--
0.45426	0.28855		--		--		--		--
0.45627	0.2785		--		--		--		--
0.45828	0.27801		--		--		--		--
0.46029	0.28643		--		--		--		--
0.4623	0.30271		--		--		--		--
0.46431	0.32539		--		--		--		--
0.46632	0.35276		--		--		--		--
0.46833	0.38288		--		--		--		--
0.47034	0.41368		--		--		--		--
0.47235	0.44308		--		--		--		--
0.47436	0.46907		--		--		--		--
0.47637	0.48982		--		--		--		--
0.47838	0.50378		--		--		--		--
0.48039	0.50972		--		--		--		--
0.4824	0.50683		--		--		--		--
0.48441	0.49473		--		--		--		--
0.48642	0.47349		--		--		--		--
0.48843	0.44367		--		--		--		--
0.49044	0.40621		--		--		--		--
0.49245	0.36245		--		--		--		--
0.49446	0.31403		--		--		--		--
0.49647	0.26284		--		--		--		--
0.49848	0.21089		--		--		--		--
0.50049	0.16022		--		--		--		--
0.5025	0.11284		--		--		--		--
0.50451	0.07058		--		--		--		--
0.50652	0.03503		--		--		--		--
0.50853	0.00746		--		--		--		--
0.51054	-0.01121		--		--		--		--
0.51255	-0.0205		--		--		--		--
0.51456	-0.02035		--		--		--		--
0.51657	-0.01114		--		--		--		--
0.51858	0.00636		--		--		--		--
0.52059	0.03101		--		--		--		--
0.5226	0.06136		--		--		--		--
0.52461	0.09574		--		--		--		--
0.52662	0.13233		--		--		--		--
0.52863	0.16926		--		--		--		--
0.53064	0.20468		--		--		--		--
0.53265	0.23687		--		--		--		--
0.53466	0.2643		--		--		--		--
0.53667	0.28571		--		--		--		--
0.53868	0.30016		--		--		--		--
0.54069	0.30706		--		--		--		--
0.5427	0.30621		--		--		--		--
0.54471	0.29777		--		--		--		--
0.54672	0.28227		--		--		--		--
0.54873	0.26057		--		--		--		--
0.55074	0.2338		--		--		--		--
0.55275	0.2033		--		--		--		--
0.55476	0.17058		--		--		--		--
0.55677	0.13718		--		--		--		--
0.55878	0.10469		--		--		--		--
0.56079	0.07457		--		--		--		--
0.5628	0.04816		--		--		--		--
0.56481	0.02658		--		--		--		--
0.56682	0.01068		--		--		--		--
0.56883	0.00104		--		--		--		--
0.57084	-0.00212		--		--		--		--
0.57285	0.00113		--		--		--		--
0.57486	0.01038		--		--		--		--
0.57687	0.02492		--		--		--		--
0.57888	0.04376		--		--		--		--
0.58089	0.06573		--		--		--		--
0.5829	0.08946		--		--		--		--
0.58491	0.11349		--		--		--		--
0.58692	0.13629		--		--		--		--
0.58893	0.1564		--		--		--		--
0.59094	0.1724		--		--		--		--
0.59295	0.18304		--		--		--		--
0.59496	0.18726		--		--		--		--
0.59697	0.18425		--		--		--		--
0.59898	0.17345		--		--		--		--
0.60099	0.15464		--		--		--		--
0.603	0.12786		--		--		--		--
0.60501	0.09349		--		--		--		--
0.60702	0.05222		--		--		--		--
0.60903	0.00497		--		--		--		--
0.61104	-0.04707		--		--		--		--
0.61305	-0.1025		--		--		--		--
0.61506	-0.15978		--		--		--		--
0.61707	-0.2173		--		--		--		--
0.61908	-0.27335		--		--		--		--
0.62109	-0.32631		--		--		--		--
0.6231	-0.37458		--		--		--		--
0.62511	-0.41674		--		--		--		--
0.62712	-0.45154		--		--		--		--
0.62913	-0.47796		--		--		--		--
0.63114	-0.49527		--		--		--		--
0.63315	-0.50303		--		--		--		--
0.63516	-0.50114		--		--		--		--
0.63717	-0.48982		--		--		--		--
0.63918	-0.46962		--		--		--		--
0.64119	-0.44141		--		--		--		--
0.6432	-0.40636		--		--		--		--
0.64521	-0.36586		--		--		--		--
0.64722	-0.32152		--		--		--		--
0.64923	-0.27509		--		--		--		--
0.65124	-0.22842		--		--		--		--
0.65325	-0.18335		--		--		--		--
0.65526	-0.14168		--		--		--		--
0.65727	-0.10507		--		--		--		--
0.65928	-0.07501		--		--		--		--
0.66129	-0.05272		--		--		--		--
0.6633	-0.03912		--		--		--		--
0.66531	-0.03478		--		--		--		--
0.66732	-0.03991		--		--		--		--
0.66933	-0.05432		--		--		--		--
0.67134	-0.07742		--		--		--		--
0.67335	-0.10827		--		--		--		--
0.67536	-0.14559		--		--		--		--
0.67737	-0.18781		--		--		--		--
0.67938	-0.23314		--		--		--		--
0.68139	-0.27963		--		--		--		--
0.6834	-0.32528		--		--		--		--
0.68541	-0.36809		--		--		--		--
0.68742	-0.40618		--		--		--		--
0.68943	-0.43785		--		--		--		--
0.69144	-0.46167		--		--		--		--
0.69345	-0.47656		--		--		--		--
0.69546	-0.48183		--		--		--		--
0.69747	-0.4772		--		--		--		--
0.69948	-0.46286		--		--		--		--
0.70149	-0.43945		--		--		--		--
0.7035	-0.40803		--		--		--		--
0.70551	-0.37004		--		--		--		--
0.70752	-0.32724		--		--		--		--
0.70953	-0.28166		--		--		--		--
0.71154	-0.23545		--		--		--		--
0.71355	-0.19086		--		--		--		--
0.71556	-0.15006		--		--		--		--
0.71757	-0.11511		--		--		--		--
0.71958	-0.08779		--		--		--		--
0.72159	-0.06957		--		--		--		--
0.7236	-0.06154		--		--		--		--
0.72561	-0.06429		--		--		--		--
0.72762	-0.07797		--		--		--		--
0.72963	-0.1022		--		--		--		--
0.73164	-0.13614		--		--		--		--
0.73365	-0.17848		--		--		--		--
0.73566	-0.22757		--		--		--		--
0.73767	-0.28141		--		--		--		--
0.73968	-0.3378		--		--		--		--
0.74169	-0.39446		--		--		--		--
0.7437	-0.44909		--		--		--		--
0.74571	-0.4995		--		--		--		--
0.74772	-0.54375		--		--		--		--
0.74973	-0.5802		--		--		--		--
0.75174	-0.6076		--		--		--		--
0.75375	-0.62518		--		--		--		--
0.75576	-0.63265		--		--		--		--
0.75777	-0.63024		--		--		--		--
0.75978	-0.61869		--		--		--		--
0.76179	-0.59916		--		--		--		--
0.7638	-0.57326		--		--		--		--
0.76581	-0.54289		--		--		--		--
0.76782	-0.51018		--		--		--		--
0.76983	-0.47737		--		--		--		--
0.77184	-0.44669		--		--		--		--
0.77385	-0.42029		--		--		--		--
0.77586	-0.40005		--		--		--		--
0.77787	-0.38756		--		--		--		--
0.77988	-0.38399		--		--		--		--
0.78189	-0.39007		--		--		--		--
0.7839	-0.40598		--		--		--		--
0.78591	-0.43144		--		--		--		--
0.78792	-0.46564		--		--		--		--
0.78993	-0.50732		--		--		--		--
0.79194	-0.55482		--		--		--		--
0.79395	-0.60617		--		--		--		--
0.79596	-0.65918		--		--		--		--
0.79797	-0.71157		--		--		--		--
0.79998	-0.76103		--		--		--		--
0.80199	-0.80543		--		--		--		--
0.804	-0.84283		--		--		--		--
0.80601	-0.87163		--		--		--		--
0.80802	-0.89064		--		--		--		--
0.81003	-0.89914		--		--		--		--
0.81204	-0.89689		--		--		--		--
0.81405	-0.88419		--		--		--		--
0.81606	-0.86181		--		--		--		--
0.81807	-0.83101		--		--		--		--
0.82008	-0.7934		--		--		--		--
0.82209	-0.75095		--		--		--		--
0.8241	-0.70583		--		--		--		--
0.82611	-0.66032		--		--		--		--
0.82812	-0.61672		--		--		--		--
0.83013	-0.57722		--		--		--		--
0.83214	-0.54381		--		--		--		--
0.83415	-0.51818		--		--		--		--
0.83616	-0.50165		--		--		--		--
0.83817	-0.49513		--		--		--		--
0.84018	-0.49905		--		--		--		--
0.84219	-0.51338		--		--		--		--
0.8442	-0.53762		--		--		--		--
0.84621	-0.57085		--		--		--		--
0.84822	-0.61174		--		--		--		--
0.85023	-0.65869		--		--		--		--
0.85224	-0.70984		--		--		--		--
0.85425	-0.76319		--		--		--		--
0.85626	-0.8167		--		--		--		--
0.85827	-0.86836		--		--		--		--
0.86028	-0.91628		--		--		--		--
0.86229	-0.95879		--		--		--		--
0.8643	-0.99447		--		--		--		--
0.86631	-1.02223		--		--		--		--
0.86832	-1.0413		--		--		--		--
0.87033	-1.05131		--		--		--		--
0.87234	-1.05221		--		--		--		--
0.87435	-1.04433		--		--		--		--
0.87636	-1.02828		--		--		--		--
0.87837	-1.00494		--		--		--		--
0.88038	-0.9754		--		--		--		--
0.88239	-0.9409		--		--		--		--
0.8844	-0.90277		--		--		--		--
0.88641	-0.86234		--		--		--		--
0.88842	-0.82096		--		--		--		--
0.89043	-0.77987		--		--		--		--
0.89244	-0.74018		--		--		--		--
0.89445	-0.70287		--		--		--		--
0.89646	-0.66873		--		--		--		--
0.89847	-0.63839		--		--		--		--
0.90048	-0.61228		--		--		--		--
0.90249	-0.59064		--		--		--		--
0.9045	-0.57359		--		--		--		--
0.90651	-0.56109		--		--		--		--
0.90852	-0.55297		--		--		--		--
0.91053	-0.54901		--		--		--		--
0.91254	-0.54891		--		--		--		--
0.91455	-0.55232		--		--		--		--
0.91656	-0.55888		--		--		--		--
0.91857	-0.56823		--		--		--		--
0.92058	-0.58001		--		--		--		--
0.92259	-0.59386		--		--		--		--
0.9246	-0.60943		--		--		--		--
0.92661	-0.6264		--		--		--		--
0.92862	-0.64443		--		--		--		--
0.93063	-0.66318		--		--		--		--
0.93264	-0.68229		--		--		--		--
0.93465	-0.70141		--		--		--		--
0.93666	-0.72016		--		--		--		--
0.93867	-0.73815		--		--		--		--
0.94068	-0.75499		--		--		--		--
0.94269	-0.77028		--		--		--		--
0.9447	-0.78367		--		--		--		--
0.94671	-0.79482		--		--		--		--
0.94872	-0.80349		--		--		--		--
0.95073	-0.80949		--		--		--		--
0.95274	-0.81273		--		--		--		--
0.95475	-0.81328		--		--		--		--
0.95676	-0.8113		--		--		--		--
0.95877	-0.8071		--		--		--		--
0.96078	-0.80116		--		--		--		--
0.96279	-0.79404		--		--		--		--
0.9648	-0.78646		--		--		--		--
0.96681	-0.77919		--		--		--		--
0.96882	-0.77309		--		--		--		--
0.97083	-0.76902		--		--		--		--
0.97284	-0.76782		--		--		--		--
0.97485	-0.77024		--		--		--		--
0.97686	-0.77694		--		--		--		--
0.97887	-0.78842		--		--		--		--
0.98088	-0.80496		--		--		--		--
0.98289	-0.82664		--		--		--		--
0.9849	-0.85329		--		--		--		--
0.98691	-0.88448		--		--		--		--
0.98892	-0.91955		--		--		--		--
0.99093	-0.95758		--		--		--		--
0.99294	-0.99747		--		--		--		--
0.99495	-1.03796		--		--		--		--
0.99696	-1.07767		--		--		--		--
0.99897	-1.11516		--		--		--		--
1.00098	-1.14903		--		--		--		--
1.00299	-1.17791		--		--		--		--
1.005	-1.20058		--		--		--		--
1.00701	-1.21602		--		--		--		--
1.00902	-1.22342		--		--		--		--
1.01103	-1.22227		--		--		--		--
1.01304	-1.21234		--		--		--		--
1.01505	-1.19369		--		--		--		--
1.01706	-1.16671		--		--		--		--
1.01907	-1.13204		--		--		--		--
1.02108	-1.09058		--		--		--		--
1.02309	-1.04342		--		--		--		--
1.0251	-0.99179		--		--		--		--
1.02711	-0.93699		--		--		--		--
1.02912	-0.88034		--		--		--		--
1.03113	-0.8231		--		--		--		--
1.03314	-0.76643		--		--		--		--
1.03515	-0.7113		--		--		--		--
1.03716	-0.65848		--		--		--		--
1.03917	-0.60849		--		--		--		--
1.04118	-0.56162		--		--		--		--
1.04319	-0.51788		--		--		--		--
1.0452	-0.47704		--		--		--		--
1.04721	-0.4387		--		--		--		--
1.04922	-0.40225		--		--		--		--
1.05123	-0.36701		--		--		--		--
1.05324	-0.33225		--		--		--		--
1.05525	-0.29723		--		--		--		--
1.05726	-0.26133		--		--		--		--
1.05927	-0.22406		--		--		--		--
1.06128	-0.1851		--		--		--		--
1.06329	-0.14441		--		--		--		--
1.0653	-0.10217		--		--		--		--
1.06731	-0.05884		--		--		--		--
1.06932	-0.01514		--		--		--		--
1.07133	0.02796		--		--		--		--
1.07334	0.06933		--		--		--		--
1.07535	0.10769		--		--		--		--
1.07736	0.14167		--		--		--		--
1.07937	0.16995		--		--		--		--
1.08138	0.19127		--		--		--		--
1.08339	0.20455		--		--		--		--
1.0854	0.20893		--		--		--		--
1.08741	0.2039		--		--		--		--
1.08942	0.18926		--		--		--		--
1.09143	0.16524		--		--		--		--
1.09344	0.13246		--		--		--		--
1.09545	0.09197		--		--		--		--
1.09746	0.04516		--		--		--		--
1.09947	-0.0062		--		--		--		--
1.10148	-0.0601		--		--		--		--
1.10349	-0.11431		--		--		--		--
1.1055	-0.16654		--		--		--		--
1.10751	-0.21446		--		--		--		--
1.10952	-0.25586		--		--		--		--
1.11153	-0.28875		--		--		--		--
1.11354	-0.3114		--		--		--		--
1.11555	-0.32249		--		--		--		--
1.11756	-0.32112		--		--		--		--
1.11957	-0.30691		--		--		--		--
1.12158	-0.27996		--		--		--		--
1.12359	-0.2409		--		--		--		--
1.1256	-0.19086		--		--		--		--
1.12761	-0.13138		--		--		--		--
1.12962	-0.06442		--		--		--		--
1.13163	0.0078		--		--		--		--
1.13364	0.08285		--		--		--		--
1.13565	0.15822		--		--		--		--
1.13766	0.23144		--		--		--		--
1.13967	0.30014		--		--		--		--
1.14168	0.36223		--		--		--		--
1.14369	0.41592		--		--		--		--
1.1457	0.45985		--		--		--		--
1.14771	0.49312		--		--		--		--
1.14972	0.51531		--		--		--		--
1.15173	0.52654		--		--		--		--
1.15374	0.52741		--		--		--		--
1.15575	0.51899		--		--		--		--
1.15776	0.50276		--		--		--		--
1.15977	0.48053		--		--		--		--
1.16178	0.45434		--		--		--		--
1.16379	0.42638		--		--		--		--
1.1658	0.3989		--		--		--		--
1.16781	0.37405		--		--		--		--
1.16982	0.35384		--		--		--		--
1.17183	0.33999		--		--		--		--
1.17384	0.33393		--		--		--		--
1.17585	0.33667		--		--		--		--
1.17786	0.34879		--		--		--		--
1.17987	0.37042		--		--		--		--
1.18188	0.40124		--		--		--		--
1.18389	0.44051		--		--		--		--
1.1859	0.4871		--		--		--		--
1.18791	0.53957		--		--		--		--
1.18992	0.59621		--		--		--		--
1.19193	0.65517		--		--		--		--
1.19394	0.71452		--		--		--		--
1.19595	0.77234		--		--		--		--
1.19796	0.82682		--		--		--		--
1.19997	0.87634		--		--		--		--
1.20198	0.91953		--		--		--		--
1.20399	0.95534		--		--		--		--
1.206	0.98307		--		--		--		--
1.20801	1.00239		--		--		--		--
1.21002	1.01335		--		--		--		--
1.21203	1.01638		--		--		--		--
1.21404	1.01221		--		--		--		--
1.21605	1.00189		--		--		--		--
1.21806	0.9867		--		--		--		--
1.22007	0.96805		--		--		--		--
1.22208	0.94748		--		--		--		--
1.22409	0.92652		--		--		--		--
1.2261	0.90666		--		--		--		--
1.22811	0.88927		--		--		--		--
1.23012	0.87551		--		--		--		--
1.23213	0.86634		--		--		--		--
1.23414	0.86243		--		--		--		--
1.23615	0.86417		--		--		--		--
1.23816	0.87164		--		--		--		--
1.24017	0.88463		--		--		--		--
1.24218	0.90268		--		--		--		--
1.24419	0.92506		--		--		--		--
1.2462	0.95087		--		--		--		--
1.24821	0.97904		--		--		--		--
1.25022	1.00842		--		--		--		--
1.25223	1.03785		--		--		--		--
1.25424	1.06615		--		--		--		--
1.25625	1.09226		--		--		--		--
1.25826	1.11523		--		--		--		--
1.26027	1.13427		--		--		--		--
1.26228	1.1488		--		--		--		--
1.26429	1.15846		--		--		--		--
1.2663	1.16312		--		--		--		--
1.26831	1.16285		--		--		--		--
1.27032	1.15797		--		--		--		--
1.27233	1.14895		--		--		--		--
1.27434	1.13645		--		--		--		--
1.27635	1.12123		--		--		--		--
1.27836	1.10414		--		--		--		--
1.28037	1.08605		--		--		--		--
1.28238	1.06782		--		--		--		--
1.28439	1.05027		--		--		--		--
1.2864	1.03412		--		--		--		--
1.28841	1.01996		--		--		--		--
1.29042	1.00824		--		--		--		--
1.29243	0.99922		--		--		--		--
1.29444	0.993		--		--		--		--
1.29645	0.98952		--		--		--		--
1.29846	0.98853		--		--		--		--
1.30047	0.98964		--		--		--		--
1.30248	0.99234		--		--		--		--
1.30449	0.99601		--		--		--		--
1.3065	1		--		--		--		--
1.30851	1.0036		--		--		--		--
1.31052	1.00616		--		--		--		--
1.31253	1.00703		--		--		--		--
1.31454	1.0057		--		--		--		--
1.31655	1.00172		--		--		--		--
1.31856	0.99482		--		--		--		--
1.32057	0.98485		--		--		--		--
1.32258	0.97184		--		--		--		--
1.32459	0.95599		--		--		--		--
1.3266	0.93764		--		--		--		--
1.32861	0.91729		--		--		--		--
1.33062	0.89553		--		--		--		--
1.33263	0.87309		--		--		--		--
1.33464	0.85073		--		--		--		--
1.33665	0.82925		--		--		--		--
1.33866	0.80945		--		--		--		--
1.34067	0.79208		--		--		--		--
1.34268	0.77781		--		--		--		--
1.34469	0.76721		--		--		--		--
1.3467	0.7607		--		--		--		--
1.34871	0.75856		--		--		--		--
1.35072	0.76087		--		--		--		--
1.35273	0.76757		--		--		--		--
1.35474	0.77839		--		--		--		--
1.35675	0.7929		--		--		--		--
1.35876	0.8105		--		--		--		--
1.36077	0.83047		--		--		--		--
1.36278	0.85197		--		--		--		--
1.36479	0.87411		--		--		--		--
1.3668	0.89594		--		--		--		--
1.36881	0.91651		--		--		--		--
1.37082	0.93492		--		--		--		--
1.37283	0.95034		--		--		--		--
1.37484	0.96203		--		--		--		--
1.37685	0.96943		--		--		--		--
1.37886	0.97211		--		--		--		--
1.38087	0.96984		--		--		--		--
1.38288	0.96256		--		--		--		--
1.38489	0.95044		--		--		--		--
1.3869	0.93381		--		--		--		--
1.38891	0.9132		--		--		--		--
1.39092	0.88927		--		--		--		--
1.39293	0.86284		--		--		--		--
1.39494	0.8348		--		--		--		--
1.39695	0.80613		--		--		--		--
1.39896	0.77782		--		--		--		--
1.40097	0.75084		--		--		--		--
1.40298	0.7261		--		--		--		--
1.40499	0.70443		--		--		--		--
1.407	0.68653		--		--		--		--
1.40901	0.67292		--		--		--		--
1.41102	0.66398		--		--		--		--
1.41303	0.65987		--		--		--		--
1.41504	0.66055		--		--		--		--
1.41705	0.66579		--		--		--		--
1.41906	0.67515		--		--		--		--
1.42107	0.68803		--		--		--		--
1.42308	0.70367		--		--		--		--
1.42509	0.7212		--		--		--		--
1.4271	0.73965		--		--		--		--
1.42911	0.75799		--		--		--		--
1.43112	0.77522		--		--		--		--
1.43313	0.79032		--		--		--		--
1.43514	0.8024		--		--		--		--
1.43715	0.81062		--		--		--		--
1.43916	0.81434		--		--		--		--
1.44117	0.81304		--		--		--		--
1.44318	0.80642		--		--		--		--
1.44519	0.79437		--		--		--		--
1.4472	0.77698		--		--		--		--
1.44921	0.75456		--		--		--		--
1.45122	0.7276		--		--		--		--
1.45323	0.69678		--		--		--		--
1.45524	0.66289		--		--		--		--
1.45725	0.62687		--		--		--		--
1.45926	0.58973		--		--		--		--
1.46127	0.5525		--		--		--		--
1.46328	0.51622		--		--		--		--
1.46529	0.4819		--		--		--		--
1.4673	0.45044		--		--		--		--
1.46931	0.42263		--		--		--		--
1.47132	0.39911		--		--		--		--
1.47333	0.38035		--		--		--		--
1.47534	0.36661		--		--		--		--
1.47735	0.35796		--		--		--		--
1.47936	0.35425		--		--		--		--
1.48137	0.35515		--		--		--		--
1.48338	0.36013		--		--		--		--
1.48539	0.36849		--		--		--		--
1.4874	0.37941		--		--		--		--
1.48941	0.39199		--		--		--		--
1.49142	0.40524		--		--		--		--
1.49343	0.41817		--		--		--		--
1.49544	0.42983		--		--		--		--
1.49745	0.43932		--		--		--		--
1.49946	0.44587		--		--		--		--
1.50147	0.44884		--		--		--		--
1.50348	0.44779		--		--		--		--
1.50549	0.44245		--		--		--		--
1.5075	0.43278		--		--		--		--
1.50951	0.41895		--		--		--		--
1.51152	0.40134		--		--		--		--
1.51353	0.38053		--		--		--		--
1.51554	0.35725		--		--		--		--
1.51755	0.33239		--		--		--		--
1.51956	0.30693		--		--		--		--
1.52157	0.28191		--		--		--		--
1.52358	0.25835		--		--		--		--
1.52559	0.23724		--		--		--		--
1.5276	0.21946		--		--		--		--
1.52961	0.20577		--		--		--		--
1.53162	0.1967		--		--		--		--
1.53363	0.19259		--		--		--		--
1.53564	0.19352		--		--		--		--
1.53765	0.1993		--		--		--		--
1.53966	0.2095		--		--		--		--
1.54167	0.22341		--		--		--		--
1.54368	0.2401		--		--		--		--
1.54569	0.25842		--		--		--		--
1.5477	0.27711		--		--		--		--
1.54971	0.29477		--		--		--		--
1.55172	0.30998		--		--		--		--
1.55373	0.32135		--		--		--		--
1.55574	0.32758		--		--		--		--
1.55775	0.32754		--		--		--		--
1.55976	0.32033		--		--		--		--
1.56177	0.30533		--		--		--		--
1.56378	0.28224		--		--		--		--
1.56579	0.25111		--		--		--		--
1.5678	0.21238		--		--		--		--
1.56981	0.16685		--		--		--		--
1.57182	0.11567		--		--		--		--
1.57383	0.06032		--		--		--		--
1.57584	0.00255		--		--		--		--
1.57785	-0.0557		--		--		--		--
1.57986	-0.11236		--		--		--		--
1.58187	-0.16531		--		--		--		--
1.58388	-0.21248		--		--		--		--
1.58589	-0.25196		--		--		--		--
1.5879	-0.28207		--		--		--		--
1.58991	-0.30144		--		--		--		--
1.59192	-0.30911		--		--		--		--
1.59393	-0.30455		--		--		--		--
1.59594	-0.28772		--		--		--		--
1.59795	-0.25911		--		--		--		--
1.59996	-0.21968		--		--		--		--
1.60197	-0.17088		--		--		--		--
1.60398	-0.1146		--		--		--		--
1.60599	-0.05308		--		--		--		--
1.608	0.01117		--		--		--		--
1.61001	0.07547		--		--		--		--
1.61202	0.13707		--		--		--		--
1.61403	0.1933		--		--		--		--
1.61604	0.24166		--		--		--		--
1.61805	0.27994		--		--		--		--
1.62006	0.30634		--		--		--		--
1.62207	0.31954		--		--		--		--
1.62408	0.31876		--		--		--		--
1.62609	0.30384		--		--		--		--
1.6281	0.27523		--		--		--		--
1.63011	0.23398		--		--		--		--
1.63212	0.18174		--		--		--		--
1.63413	0.12063		--		--		--		--
1.63614	0.05322		--		--		--		--
1.63815	-0.01761		--		--		--		--
1.64016	-0.08879		--		--		--		--
1.64217	-0.15722		--		--		--		--
1.64418	-0.21984		--		--		--		--
1.64619	-0.27386		--		--		--		--
1.6482	-0.3168		--		--		--		--
1.65021	-0.34669		--		--		--		--
1.65222	-0.36209		--		--		--		--
1.65423	-0.36221		--		--		--		--
1.65624	-0.34694		--		--		--		--
1.65825	-0.31686		--		--		--		--
1.66026	-0.27323		--		--		--		--
1.66227	-0.2179		--		--		--		--
1.66428	-0.15331		--		--		--		--
1.66629	-0.08231		--		--		--		--
1.6683	-0.00806		--		--		--		--
1.67031	0.06608		--		--		--		--
1.67232	0.13675		--		--		--		--
1.67433	0.20072		--		--		--		--
1.67634	0.25501		--		--		--		--
1.67835	0.29705		--		--		--		--
1.68036	0.32483		--		--		--		--
1.68237	0.3369		--		--		--		--
1.68438	0.33254		--		--		--		--
1.68639	0.3117		--		--		--		--
1.6884	0.27508		--		--		--		--
1.69041	0.22403		--		--		--		--
1.69242	0.16052		--		--		--		--
1.69443	0.08705		--		--		--		--
1.69644	0.00654		--		--		--		--
1.69845	-0.07786		--		--		--		--
1.70046	-0.16284		--		--		--		--
1.70247	-0.24512		--		--		--		--
1.70448	-0.32161		--		--		--		--
1.70649	-0.38953		--		--		--		--
1.7085	-0.44654		--		--		--		--
1.71051	-0.49084		--		--		--		--
1.71252	-0.52125		--		--		--		--
1.71453	-0.53725		--		--		--		--
1.71654	-0.539		--		--		--		--
1.71855	-0.52733		--		--		--		--
1.72056	-0.50368		--		--		--		--
1.72257	-0.46999		--		--		--		--
1.72458	-0.42868		--		--		--		--
1.72659	-0.38244		--		--		--		--
1.7286	-0.33417		--		--		--		--
1.73061	-0.28677		--		--		--		--
1.73262	-0.24304		--		--		--		--
1.73463	-0.20557		--		--		--		--
1.73664	-0.17656		--		--		--		--
1.73865	-0.15775		--		--		--		--
1.74066	-0.15036		--		--		--		--
1.74267	-0.15502		--		--		--		--
1.74468	-0.17174		--		--		--		--
1.74669	-0.19997		--		--		--		--
1.7487	-0.23859		--		--		--		--
1.75071	-0.28597		--		--		--		--
1.75272	-0.34011		--		--		--		--
1.75473	-0.39872		--		--		--		--
1.75674	-0.45933		--		--		--		--
1.75875	-0.51943		--		--		--		--
1.76076	-0.57659		--		--		--		--
1.76277	-0.62859		--		--		--		--
1.76478	-0.67351		--		--		--		--
1.76679	-0.70985		--		--		--		--
1.7688	-0.73655		--		--		--		--
1.77081	-0.75309		--		--		--		--
1.77282	-0.75945		--		--		--		--
1.77483	-0.75617		--		--		--		--
1.77684	-0.74423		--		--		--		--
1.77885	-0.72505		--		--		--		--
1.78086	-0.70039		--		--		--		--
1.78287	-0.67225		--		--		--		--
1.78488	-0.64276		--		--		--		--
1.78689	-0.61408		--		--		--		--
1.7889	-0.58827		--		--		--		--
1.79091	-0.56719		--		--		--		--
1.79292	-0.5524		--		--		--		--
1.79493	-0.54511		--		--		--		--
1.79694	-0.54608		--		--		--		--
1.79895	-0.5556		--		--		--		--
1.80096	-0.57348		--		--		--		--
1.80297	-0.59908		--		--		--		--
1.80498	-0.63132		--		--		--		--
1.80699	-0.66875		--		--		--		--
1.809	-0.70963		--		--		--		--
1.81101	-0.752		--		--		--		--
1.81302	-0.79383		--		--		--		--
1.81503	-0.83306		--		--		--		--
1.81704	-0.86776		--		--		--		--
1.81905	-0.89619		--		--		--		--
1.82106	-0.9169		--		--		--		--
1.82307	-0.92883		--		--		--		--
1.82508	-0.9313		--		--		--		--
1.82709	-0.9241		--		--		--		--
1.8291	-0.90749		--		--		--		--
1.83111	-0.88217		--		--		--		--
1.83312	-0.84923		--		--		--		--
1.83513	-0.81016		--		--		--		--
1.83714	-0.76672		--		--		--		--
1.83915	-0.72088		--		--		--		--
1.84116	-0.67472		--		--		--		--
1.84317	-0.63035		--		--		--		--
1.84518	-0.58977		--		--		--		--
1.84719	-0.55484		--		--		--		--
1.8492	-0.52714		--		--		--		--
1.85121	-0.5079		--		--		--		--
1.85322	-0.49802		--		--		--		--
1.85523	-0.49795		--		--		--		--
1.85724	-0.50772		--		--		--		--
1.85925	-0.52692		--		--		--		--
1.86126	-0.55473		--		--		--		--
1.86327	-0.58997		--		--		--		--
1.86528	-0.63117		--		--		--		--
1.86729	-0.6766		--		--		--		--
1.8693	-0.72439		--		--		--		--
1.87131	-0.77262		--		--		--		--
1.87332	-0.81937		--		--		--		--
1.87533	-0.86284		--		--		--		--
1.87734	-0.90144		--		--		--		--
1.87935	-0.93381		--		--		--		--
1.88136	-0.95892		--		--		--		--
1.88337	-0.97611		--		--		--		--
1.88538	-0.98509		--		--		--		--
1.88739	-0.98598		--		--		--		--
1.8894	-0.97925		--		--		--		--
1.89141	-0.96575		--		--		--		--
1.89342	-0.94663		--		--		--		--
1.89543	-0.92329		--		--		--		--
1.89744	-0.89733		--		--		--		--
1.89945	-0.87043		--		--		--		--
1.90146	-0.84434		--		--		--		--
1.90347	-0.82073		--		--		--		--
1.90548	-0.80117		--		--		--		--
1.90749	-0.787		--		--		--		--
1.9095	-0.77936		--		--		--		--
1.91151	-0.77902		--		--		--		--
1.91352	-0.78646		--		--		--		--
1.91553	-0.80178		--		--		--		--
1.91754	-0.82472		--		--		--		--
1.91955	-0.85464		--		--		--		--
1.92156	-0.89062		--		--		--		--
1.92357	-0.9314		--		--		--		--
1.92558	-0.97552		--		--		--		--
1.92759	-1.02134		--		--		--		--
1.9296	-1.0671		--		--		--		--
1.93161	-1.11104		--		--		--		--
1.93362	-1.1514		--		--		--		--
1.93563	-1.18658		--		--		--		--
1.93764	-1.21514		--		--		--		--
1.93965	-1.23589		--		--		--		--
1.94166	-1.24792		--		--		--		--
1.94367	-1.25067		--		--		--		--
1.94568	-1.24392		--		--		--		--
1.94769	-1.22782		--		--		--		--
1.9497	-1.20288		--		--		--		--
1.95171	-1.16995		--		--		--		--
1.95372	-1.13017		--		--		--		--
1.95573	-1.08496		--		--		--		--
1.95774	-1.03594		--		--		--		--
1.95975	-0.98487		--		--		--		--
1.96176	-0.93357		--		--		--		--
1.96377	-0.88387		--		--		--		--
1.96578	-0.83754		--		--		--		--
1.96779	-0.7962		--		--		--		--
1.9698	-0.76127		--		--		--		--
1.97181	-0.7339		--		--		--		--
1.97382	-0.71497		--		--		--		--
1.97583	-0.70501		--		--		--		--
1.97784	-0.70421		--		--		--		--
1.97985	-0.7124		--		--		--		--
1.98186	-0.72908		--		--		--		--
1.98387	-0.75342		--		--		--		--
1.98588	-0.78431		--		--		--		--
1.98789	-0.82041		--		--		--		--
1.9899	-0.8602		--		--		--		--
1.99191	-0.90203		--		--		--		--
1.99392	-0.94421		--		--		--		--
1.99593	-0.98506		--		--		--		--
1.99794	-1.02299		--		--		--		--
1.99995	-1.05652		--		--		--		--
2.00196	-1.08441		--		--		--		--
2.00397	-1.10563		--		--		--		--
2.00598	-1.11943		--		--		--		--
2.00799	-1.12537		--		--		--		--
2.01	-1.1233		--		--		--		--
2.01201	-1.1134		--		--		--		--
2.01402	-1.0961		--		--		--		--
2.01603	-1.07211		--		--		--		--
2.01804	-1.04239		--		--		--		--
2.02005	-1.00802		--		--		--		--
2.02206	-0.97025		--		--		--		--
2.02407	-0.93038		--		--		--		--
2.02608	-0.88972		--		--		--		--
2.02809	-0.84953		--		--		--		--
2.0301	-0.81099		--		--		--		--
2.03211	-0.77511		--		--		--		--
2.03412	-0.74275		--		--		--		--
2.03613	-0.71453		--		--		--		--
2.03814	-0.69086		--		--		--		--
2.04015	-0.67189		--		--		--		--
2.04216	-0.65757		--		--		--		--
2.04417	-0.6476		--		--		--		--
2.04618	-0.64149		--		--		--		--
2.04819	-0.6386		--		--		--		--
2.0502	-0.63816		--		--		--		--
2.05221	-0.63929		--		--		--		--
2.05422	-0.64111		--		--		--		--
2.05623	-0.64271		--		--		--		--
2.05824	-0.64323		--		--		--		--
2.06025	-0.64192		--		--		--		--
2.06226	-0.63811		--		--		--		--
2.06427	-0.6313		--		--		--		--
2.06628	-0.62114		--		--		--		--
2.06829	-0.60745		--		--		--		--
2.0703	-0.59021		--		--		--		--
2.07231	-0.56957		--		--		--		--
2.07432	-0.54584		--		--		--		--
2.07633	-0.51943		--		--		--		--
2.07834	-0.49086		--		--		--		--
2.08035	-0.46075		--		--		--		--
2.08236	-0.42971		--		--		--		--
2.08437	-0.3984		--		--		--		--
2.08638	-0.36744		--		--		--		--
2.08839	-0.33741		--		--		--		--
2.0904	-0.30881		--		--		--		--
2.09241	-0.28206		--		--		--		--
2.09442	-0.25748		--		--		--		--
2.09643	-0.23528		--		--		--		--
2.09844	-0.21556		--		--		--		--
2.10045	-0.19831		--		--		--		--
2.10246	-0.18343		--		--		--		--
2.10447	-0.17074		--		--		--		--
2.10648	-0.15997		--		--		--		--
2.10849	-0.15083		--		--		--		--
2.1105	-0.14297		--		--		--		--
2.11251	-0.13602		--		--		--		--
2.11452	-0.12961		--		--		--		--
2.11653	-0.1234		--		--		--		--
2.11854	-0.11703		--		--		--		--
2.12055	-0.1102		--		--		--		--
2.12256	-0.10264		--		--		--		--
2.12457	-0.09409		--		--		--		--
2.12658	-0.08434		--		--		--		--
2.12859	-0.07323		--		--		--		--
2.1306	-0.06061		--		--		--		--
2.13261	-0.04634		--		--		--		--
2.13462	-0.03034		--		--		--		--
2.13663	-0.0125		--		--		--		--
2.13864	0.00723		--		--		--		--
2.14065	0.0289		--		--		--		--
2.14266	0.05257		--		--		--		--
2.14467	0.07824		--		--		--		--
2.14668	0.10591		--		--		--		--
2.14869	0.13554		--		--		--		--
2.1507	0.16707		--		--		--		--
2.15271	0.20038		--		--		--		--
2.15472	0.23532		--		--		--		--
2.15673	0.27166		--		--		--		--
2.15874	0.30914		--		--		--		--
2.16075	0.34744		--		--		--		--
2.16276	0.38618		--		--		--		--
2.16477	0.42494		--		--		--		--
2.16678	0.46326		--		--		--		--
2.16879	0.50065		--		--		--		--
2.1708	0.53661		--		--		--		--
2.17281	0.57066		--		--		--		--
2.17482	0.60231		--		--		--		--
2.17683	0.63114		--		--		--		--
2.17884	0.65677		--		--		--		--
2.18085	0.67889		--		--		--		--
2.18286	0.6973		--		--		--		--
2.18487	0.71185		--		--		--		--
2.18688	0.72196		--		--		--		--
2.18889	0.72618		--		--		--		--
2.1909	0.72678		--		--		--		--
2.19291	0.72404		--		--		--		--
2.19492	0.71831		--		--		--		--
2.19693	0.71002		--		--		--		--
2.19894	0.69964		--		--		--		--
2.20095	0.68768		--		--		--		--
2.20296	0.67465		--		--		--		--
2.20497	0.66109		--		--		--		--
2.20698	0.64748		--		--		--		--
2.20899	0.63427		--		--		--		--
2.211	0.62188		--		--		--		--
2.21301	0.61066		--		--		--		--
2.21502	0.60087		--		--		--		--
2.21703	0.59275		--		--		--		--
2.21904	0.58642		--		--		--		--
2.22105	0.58199		--		--		--		--
2.22306	0.57949		--		--		--		--
2.22507	0.5789		--		--		--		--
2.22708	0.58017		--		--		--		--
2.22909	0.58324		--		--		--		--
2.2311	0.58801		--		--		--		--
2.23311	0.59439		--		--		--		--
2.23512	0.60227		--		--		--		--
2.23713	0.61156		--		--		--		--
2.23914	0.62214		--		--		--		--
2.24115	0.63392		--		--		--		--
2.24316	0.64676		--		--		--		--
2.24517	0.66055		--		--		--		--
2.24718	0.67512		--		--		--		--
2.24919	0.69029		--		--		--		--
2.2512	0.70584		--		--		--		--
2.25321	0.72151		--		--		--		--
2.25522	0.73701		--		--		--		--
2.25723	0.75201		--		--		--		--
2.25924	0.76614		--		--		--		--
2.26125	0.77903		--		--		--		--
2.26326	0.79032		--		--		--		--
2.26527	0.79963		--		--		--		--
2.26728	0.80667		--		--		--		--
2.26929	0.81118		--		--		--		--
2.2713	0.813		--		--		--		--
2.27331	0.8121		--		--		--		--
2.27532	0.80855		--		--		--		--
2.27733	0.80259		--		--		--		--
2.27934	0.79703		--		--		--		--
2.28135	0.79019		--		--		--		--
2.28336	0.78252		--		--		--		--
2.28537	0.77482		--		--		--		--
2.28738	0.76799		--		--		--		--
2.28939	0.76298		--		--		--		--
2.2914	0.76075		--		--		--		--
2.29341	0.76225		--		--		--		--
2.29542	0.76834		--		--		--		--
2.29743	0.77973		--		--		--		--
2.29944	0.79696		--		--		--		--
2.30145	0.82033		--		--		--		--
2.30346	0.84988		--		--		--		--
2.30547	0.88535		--		--		--		--
2.30748	0.92617		--		--		--		--
2.30949	0.97145		--		--		--		--
2.3115	1.02003		--		--		--		--
2.31351	1.07048		--		--		--		--
2.31552	1.12114		--		--		--		--
2.31753	1.17021		--		--		--		--
2.31954	1.21582		--		--		--		--
2.32155	1.25609		--		--		--		--
2.32356	1.28922		--		--		--		--
2.32557	1.3136		--		--		--		--
2.32758	1.32786		--		--		--		--
2.32959	1.33098		--		--		--		--
2.3316	1.32232		--		--		--		--
2.33361	1.30172		--		--		--		--
2.33562	1.26945		--		--		--		--
2.33763	1.22631		--		--		--		--
2.33964	1.17356		--		--		--		--
2.34165	1.11287		--		--		--		--
2.34366	1.04634		--		--		--		--
2.34567	0.97633		--		--		--		--
2.34768	0.90542		--		--		--		--
2.34969	0.83629		--		--		--		--
2.3517	0.77161		--		--		--		--
2.35371	0.71391		--		--		--		--
2.35572	0.66545		--		--		--		--
2.35773	0.62816		--		--		--		--
2.35974	0.60349		--		--		--		--
2.36175	0.59237		--		--		--		--
2.36376	0.59516		--		--		--		--
2.36577	0.61159		--		--		--		--
2.36778	0.64078		--		--		--		--
2.36979	0.68128		--		--		--		--
2.3718	0.73109		--		--		--		--
2.37381	0.78778		--		--		--		--
2.37582	0.84857		--		--		--		--
2.37783	0.91045		--		--		--		--
2.37984	0.97032		--		--		--		--
2.38185	1.02513		--		--		--		--
2.38386	1.07199		--		--		--		--
2.38587	1.10835		--		--		--		--
2.38788	1.13207		--		--		--		--
2.38989	1.14155		--		--		--		--
2.3919	1.13577		--		--		--		--
2.39391	1.11441		--		--		--		--
2.39592	1.07777		--		--		--		--
2.39793	1.02685		--		--		--		--
2.39994	0.96324		--		--		--		--
2.40195	0.8891		--		--		--		--
2.40396	0.80704		--		--		--		--
2.40597	0.72		--		--		--		--
2.40798	0.63114		--		--		--		--
2.40999	0.54369		--		--		--		--
2.412	0.46079		--		--		--		--
2.41401	0.38539		--		--		--		--
2.41602	0.32011		--		--		--		--
2.41803	0.26709		--		--		--		--
2.42004	0.22797		--		--		--		--
2.42205	0.20376		--		--		--		--
2.42406	0.19484		--		--		--		--
2.42607	0.20097		--		--		--		--
2.42808	0.22124		--		--		--		--
2.43009	0.25423		--		--		--		--
2.4321	0.29797		--		--		--		--
2.43411	0.35013		--		--		--		--
2.43612	0.40808		--		--		--		--
2.43813	0.46903		--		--		--		--
2.44014	0.53018		--		--		--		--
2.44215	0.5888		--		--		--		--
2.44416	0.64238		--		--		--		--
2.44617	0.68876		--		--		--		--
2.44818	0.72615		--		--		--		--
2.45019	0.75327		--		--		--		--
2.4522	0.77318		--		--		--		--
2.45421	0.78223		--		--		--		--
2.45622	0.78033		--		--		--		--
2.45823	0.76828		--		--		--		--
2.46024	0.74733		--		--		--		--
2.46225	0.71909		--		--		--		--
2.46426	0.68545		--		--		--		--
2.46627	0.64846		--		--		--		--
2.46828	0.61027		--		--		--		--
2.47029	0.57295		--		--		--		--
2.4723	0.53846		--		--		--		--
2.47431	0.50851		--		--		--		--
2.47632	0.4845		--		--		--		--
2.47833	0.46746		--		--		--		--
2.48034	0.458		--		--		--		--
2.48235	0.45631		--		--		--		--
2.48436	0.46213		--		--		--		--
2.48637	0.47479		--		--		--		--
2.48838	0.49328		--		--		--		--
2.49039	0.51626		--		--		--		--
2.4924	0.54214		--		--		--		--
2.49441	0.5692		--		--		--		--
2.49642	0.59565		--		--		--		--
2.49843	0.61971		--		--		--		--
2.50044	0.63773		--		--		--		--
2.50245	0.64803		--		--		--		--
2.50446	0.65156		--		--		--		--
2.50647	0.64743		--		--		--		--
2.50848	0.63507		--		--		--		--
2.51049	0.6143		--		--		--		--
2.5125	0.58532		--		--		--		--
2.51451	0.5487		--		--		--		--
2.51652	0.50535		--		--		--		--
2.51853	0.45648		--		--		--		--
2.52054	0.40354		--		--		--		--
2.52255	0.34817		--		--		--		--
2.52456	0.29212		--		--		--		--
2.52657	0.23717		--		--		--		--
2.52858	0.18504		--		--		--		--
2.53059	0.13738		--		--		--		--
2.5326	0.09561		--		--		--		--
2.53461	0.06094		--		--		--		--
2.53662	0.0343		--		--		--		--
2.53863	0.01628		--		--		--		--
2.54064	0.00714		--		--		--		--
2.54265	0.00677		--		--		--		--
2.54466	0.01476		--		--		--		--
2.54667	0.03033		--		--		--		--
2.54868	0.05243		--		--		--		--
2.55069	0.07976		--		--		--		--
2.5527	0.11084		--		--		--		--
2.55471	0.14402		--		--		--		--
2.55672	0.17761		--		--		--		--
2.55873	0.20991		--		--		--		--
2.56074	0.23928		--		--		--		--
2.56275	0.26421		--		--		--		--
2.56476	0.28338		--		--		--		--
2.56677	0.2957		--		--		--		--
2.56878	0.30038		--		--		--		--
2.57079	0.29693		--		--		--		--
2.5728	0.28522		--		--		--		--
2.57481	0.26544		--		--		--		--
2.57682	0.23815		--		--		--		--
2.57883	0.20422		--		--		--		--
2.58084	0.16483		--		--		--		--
2.58285	0.12138		--		--		--		--
2.58486	0.07552		--		--		--		--
2.58687	0.02902		--		--		--		--
2.58888	-0.01628		--		--		--		--
2.59089	-0.05854		--		--		--		--
2.5929	-0.09595		--		--		--		--
2.59491	-0.1269		--		--		--		--
2.59692	-0.14995		--		--		--		--
2.59893	-0.16393		--		--		--		--
2.60094	-0.16804		--		--		--		--
2.60295	-0.16179		--		--		--		--
2.60496	-0.14514		--		--		--		--
2.60697	-0.11844		--		--		--		--
2.60898	-0.08245		--		--		--		--
2.61099	-0.03833		--		--		--		--
2.613	0.01239		--		--		--		--
2.61501	0.06789		--		--		--		--
2.61702	0.12607		--		--		--		--
2.61903	0.18468		--		--		--		--
2.62104	0.24137		--		--		--		--
2.62305	0.29377		--		--		--		--
2.62506	0.33961		--		--		--		--
2.62707	0.37682		--		--		--		--
2.62908	0.40356		--		--		--		--
2.63109	0.41837		--		--		--		--
2.6331	0.42016		--		--		--		--
2.63511	0.40834		--		--		--		--
2.63712	0.38279		--		--		--		--
2.63913	0.34391		--		--		--		--
2.64114	0.29261		--		--		--		--
2.64315	0.23024		--		--		--		--
2.64516	0.15864		--		--		--		--
2.64717	0.07998		--		--		--		--
2.64918	-0.00329		--		--		--		--
2.65119	-0.08849		--		--		--		--
2.6532	-0.17288		--		--		--		--
2.65521	-0.2537		--		--		--		--
2.65722	-0.32834		--		--		--		--
2.65923	-0.39438		--		--		--		--
2.66124	-0.44976		--		--		--		--
2.66325	-0.49277		--		--		--		--
2.66526	-0.5222		--		--		--		--
2.66727	-0.53732		--		--		--		--
2.66928	-0.53796		--		--		--		--
2.67129	-0.52449		--		--		--		--
2.6733	-0.49778		--		--		--		--
2.67531	-0.45919		--		--		--		--
2.67732	-0.41053		--		--		--		--
2.67933	-0.35392		--		--		--		--
2.68134	-0.29174		--		--		--		--
2.68335	-0.22656		--		--		--		--
2.68536	-0.16096		--		--		--		--
2.68737	-0.0975		--		--		--		--
2.68938	-0.03857		--		--		--		--
2.69139	0.01367		--		--		--		--
2.6934	0.05741		--		--		--		--
2.69541	0.09119		--		--		--		--
2.69742	0.11402		--		--		--		--
2.69943	0.12537		--		--		--		--
2.70144	0.12515		--		--		--		--
2.70345	0.11376		--		--		--		--
2.70546	0.09199		--		--		--		--
2.70747	0.06102		--		--		--		--
2.70948	0.02233		--		--		--		--
2.71149	-0.02237		--		--		--		--
2.7135	-0.07123		--		--		--		--
2.71551	-0.12234		--		--		--		--
2.71752	-0.17379		--		--		--		--
2.71953	-0.22381		--		--		--		--
2.72154	-0.27077		--		--		--		--
2.72355	-0.31332		--		--		--		--
2.72556	-0.35035		--		--		--		--
2.72757	-0.38112		--		--		--		--
2.72958	-0.40516		--		--		--		--
2.73159	-0.4224		--		--		--		--
2.7336	-0.43304		--		--		--		--
2.73561	-0.43758		--		--		--		--
2.73762	-0.43678		--		--		--		--
2.73963	-0.43158		--		--		--		--
2.74164	-0.42306		--		--		--		--
2.74365	-0.41239		--		--		--		--
2.74566	-0.40075		--		--		--		--
2.74767	-0.38925		--		--		--		--
2.74968	-0.37894		--		--		--		--
2.75169	-0.37071		--		--		--		--
2.7537	-0.36526		--		--		--		--
2.75571	-0.36311		--		--		--		--
2.75772	-0.36453		--		--		--		--
2.75973	-0.36958		--		--		--		--
2.76174	-0.37813		--		--		--		--
2.76375	-0.3898		--		--		--		--
2.76576	-0.40408		--		--		--		--
2.76777	-0.42032		--		--		--		--
2.76978	-0.43775		--		--		--		--
2.77179	-0.45557		--		--		--		--
2.7738	-0.47297		--		--		--		--
2.77581	-0.48913		--		--		--		--
2.77782	-0.50335		--		--		--		--
2.77983	-0.515		--		--		--		--
2.78184	-0.52358		--		--		--		--
2.78385	-0.52875		--		--		--		--
2.78586	-0.53035		--		--		--		--
2.78787	-0.52836		--		--		--		--
2.78988	-0.52296		--		--		--		--
2.79189	-0.51448		--		--		--		--
2.7939	-0.5034		--		--		--		--
2.79591	-0.49033		--		--		--		--
2.79792	-0.47601		--		--		--		--
2.79993	-0.46121		--		--		--		--
2.80194	-0.44679		--		--		--		--
2.80395	-0.4336		--		--		--		--
2.80596	-0.42248		--		--		--		--
2.80797	-0.41423		--		--		--		--
2.80998	-0.40956		--		--		--		--
2.81199	-0.40908		--		--		--		--
2.814	-0.41326		--		--		--		--
2.81601	-0.42243		--		--		--		--
2.81802	-0.43675		--		--		--		--
2.82003	-0.4562		--		--		--		--
2.82204	-0.48058		--		--		--		--
2.82405	-0.5095		--		--		--		--
2.82606	-0.54238		--		--		--		--
2.82807	-0.5785		--		--		--		--
2.83008	-0.61697		--		--		--		--
2.83209	-0.65677		--		--		--		--
2.8341	-0.6968		--		--		--		--
2.83611	-0.73588		--		--		--		--
2.83812	-0.7728		--		--		--		--
2.84013	-0.80638		--		--		--		--
2.84214	-0.8355		--		--		--		--
2.84415	-0.85911		--		--		--		--
2.84616	-0.87634		--		--		--		--
2.84817	-0.88649		--		--		--		--
2.85018	-0.88908		--		--		--		--
2.85219	-0.88388		--		--		--		--
2.8542	-0.87092		--		--		--		--
2.85621	-0.85055		--		--		--		--
2.85822	-0.82336		--		--		--		--
2.86023	-0.79025		--		--		--		--
2.86224	-0.75236		--		--		--		--
2.86425	-0.71107		--		--		--		--
2.86626	-0.66792		--		--		--		--
2.86827	-0.62459		--		--		--		--
2.87028	-0.58283		--		--		--		--
2.87229	-0.54436		--		--		--		--
2.8743	-0.51086		--		--		--		--
2.87631	-0.48386		--		--		--		--
2.87832	-0.46466		--		--		--		--
2.88033	-0.45431		--		--		--		--
2.88234	-0.45353		--		--		--		--
2.88435	-0.46268		--		--		--		--
2.88636	-0.4817		--		--		--		--
2.88837	-0.51017		--		--		--		--
2.89038	-0.54726		--		--		--		--
2.89239	-0.59178		--		--		--		--
2.8944	-0.64219		--		--		--		--
2.89641	-0.69673		--		--		--		--
2.89842	-0.75342		--		--		--		--
2.90043	-0.81016		--		--		--		--
2.90244	-0.86486		--		--		--		--
2.90445	-0.91548		--		--		--		--
2.90646	-0.96014		--		--		--		--
2.90847	-0.99724		--		--		--		--
2.91048	-1.02547		--		--		--		--
2.91249	-1.04391		--		--		--		--
2.9145	-1.0521		--		--		--		--
2.91651	-1.04999		--		--		--		--
2.91852	-1.03802		--		--		--		--
2.92053	-1.01706		--		--		--		--
2.92254	-0.98835		--		--		--		--
2.92455	-0.95352		--		--		--		--
2.92656	-0.9144		--		--		--		--
2.92857	-0.87305		--		--		--		--
2.93058	-0.83155		--		--		--		--
2.93259	-0.79198		--		--		--		--
2.9346	-0.75628		--		--		--		--
2.93661	-0.72615		--		--		--		--
2.93862	-0.70299		--		--		--		--
2.94063	-0.6878		--		--		--		--
2.94264	-0.68117		--		--		--		--
2.94465	-0.6832		--		--		--		--
2.94666	-0.69356		--		--		--		--
2.94867	-0.71146		--		--		--		--
2.95068	-0.7357		--		--		--		--
2.95269	-0.76476		--		--		--		--
2.9547	-0.79687		--		--		--		--
2.95671	-0.83009		--		--		--		--
2.95872	-0.86244		--		--		--		--
2.96073	-0.89199		--		--		--		--
2.96274	-0.91698		--		--		--		--
2.96475	-0.9359		--		--		--		--
2.96676	-0.94759		--		--		--		--
2.96877	-0.95129		--		--		--		--
2.97078	-0.9467		--		--		--		--
2.97279	-0.934		--		--		--		--
2.9748	-0.91382		--		--		--		--
2.97681	-0.88724		--		--		--		--
2.97882	-0.85573		--		--		--		--
2.98083	-0.82105		--		--		--		--
2.98284	-0.7852		--		--		--		--
2.98485	-0.75025		--		--		--		--
2.98686	-0.71832		--		--		--		--
2.98887	-0.69138		--		--		--		--
2.99088	-0.67119		--		--		--		--
2.99289	-0.6592		--		--		--		--
2.9949	-0.65643		--		--		--		--
2.99691	-0.66349		--		--		--		--
2.99892	-0.68044		--		--		--		--
3.00093	-0.70686		--		--		--		--
3.00294	-0.74182		--		--		--		--
3.00495	-0.78395		--		--		--		--
3.00696	-0.83149		--		--		--		--
3.00897	-0.88235		--		--		--		--
3.01098	-0.93426		--		--		--		--
3.01299	-0.98485		--		--		--		--
3.015	-1.03176		--		--		--		--
3.01701	-1.0728		--		--		--		--
3.01902	-1.10599		--		--		--		--
3.02103	-1.12973		--		--		--		--
3.02304	-1.1428		--		--		--		--
3.02505	-1.1445		--		--		--		--
3.02706	-1.13462		--		--		--		--
3.02907	-1.11347		--		--		--		--
3.03108	-1.08188		--		--		--		--
3.03309	-1.04111		--		--		--		--
3.0351	-0.99285		--		--		--		--
3.03711	-0.93905		--		--		--		--
3.03912	-0.8819		--		--		--		--
3.04113	-0.8237		--		--		--		--
3.04314	-0.7667		--		--		--		--
3.04515	-0.71308		--		--		--		--
3.04716	-0.66476		--		--		--		--
3.04917	-0.62336		--		--		--		--
3.05118	-0.59014		--		--		--		--
3.05319	-0.5659		--		--		--		--
3.0552	-0.551		--		--		--		--
3.05721	-0.54531		--		--		--		--
3.05922	-0.54828		--		--		--		--
3.06123	-0.55893		--		--		--		--
3.06324	-0.57598		--		--		--		--
3.06525	-0.59926		--		--		--		--
3.06726	-0.62551		--		--		--		--
3.06927	-0.65283		--		--		--		--
3.07128	-0.67934		--		--		--		--
3.07329	-0.70323		--		--		--		--
3.0753	-0.72286		--		--		--		--
3.07731	-0.73684		--		--		--		--
3.07932	-0.74409		--		--		--		--
3.08133	-0.74383		--		--		--		--
3.08334	-0.73568		--		--		--		--
3.08535	-0.71959		--		--		--		--
3.08736	-0.6959		--		--		--		--
3.08937	-0.66521		--		--		--		--
3.09138	-0.62844		--		--		--		--
3.09339	-0.58668		--		--		--		--
3.0954	-0.54118		--		--		--		--
3.09741	-0.4933		--		--		--		--
3.09942	-0.44437		--		--		--		--
3.10143	-0.39568		--		--		--		--
3.10344	-0.34843		--		--		--		--
3.10545	-0.30365		--		--		--		--
3.10746	-0.26218		--		--		--		--
3.10947	-0.22464		--		--		--		--
3.11148	-0.19145		--		--		--		--
3.11349	-0.16279		--		--		--		--
3.1155	-0.13864		--		--		--		--
3.11751	-0.11878		--		--		--		--
3.11952	-0.10286		--		--		--		--
3.12153	-0.09042		--		--		--		--
3.12354	-0.08088		--		--		--		--
3.12555	-0.07367		--		--		--		--
3.12756	-0.06819		--		--		--		--
3.12957	-0.06386		--		--		--		--
3.13158	-0.06017		--		--		--		--
3.13359	-0.05668		--		--		--		--
3.1356	-0.05301		--		--		--		--
3.13761	-0.04889		--		--		--		--
3.13962	-0.04409		--		--		--		--
3.14163	-0.03849		--		--		--		--
3.14364	-0.032		--		--		--		--
3.14565	-0.02456		--		--		--		--
3.14766	-0.01615		--		--		--		--
3.14967	-0.00675		--		--		--		--
3.15168	0.00368		--		--		--		--
3.15369	0.0152		--		--		--		--
3.1557	0.02789		--		--		--		--
3.15771	0.04185		--		--		--		--
3.15972	0.05721		--		--		--		--
3.16173	0.07411		--		--		--		--
3.16374	0.09267		--		--		--		--
3.16575	0.113		--		--		--		--
3.16776	0.13518		--		--		--		--
3.16977	0.15921		--		--		--		--
3.17178	0.18505		--		--		--		--
3.17379	0.21256		--		--		--		--
3.1758	0.2415		--		--		--		--
3.17781	0.27156		--		--		--		--
3.17982	0.30234		--		--		--		--
3.18183	0.33337		--		--		--		--
3.18384	0.36412		--		--		--		--
3.18585	0.39404		--		--		--		--
3.18786	0.42256		--		--		--		--
3.18987	0.44916		--		--		--		--
3.19188	0.47336		--		--		--		--
3.19389	0.49476		--		--		--		--
3.1959	0.51308		--		--		--		--
3.19791	0.52816		--		--		--		--
3.19992	0.53997		--		--		--		--
3.20193	0.54863		--		--		--		--
3.20394	0.5544		--		--		--		--
3.20595	0.55766		--		--		--		--
3.20796	0.55889		--		--		--		--
3.20997	0.55866		--		--		--		--
3.21198	0.55758		--		--		--		--
3.21399	0.55625		--		--		--		--
3.216	0.55527		--		--		--		--
3.21801	0.55518		--		--		--		--
3.22002	0.55639		--		--		--		--
3.22203	0.55924		--		--		--		--
3.22404	0.5639		--		--		--		--
3.22605	0.5704		--		--		--		--
3.22806	0.57864		--		--		--		--
3.23007	0.58838		--		--		--		--
3.23208	0.59927		--		--		--		--
3.23409	0.61086		--		--		--		--
3.2361	0.62268		--		--		--		--
3.23811	0.63425		--		--		--		--
3.24012	0.64509		--		--		--		--
3.24213	0.65485		--		--		--		--
3.24414	0.66325		--		--		--		--
3.24615	0.67017		--		--		--		--
3.24816	0.67565		--		--		--		--
3.25017	0.67992		--		--		--		--
3.25218	0.68338		--		--		--		--
3.25419	0.68657		--		--		--		--
3.2562	0.69021		--		--		--		--
3.25821	0.69509		--		--		--		--
3.26022	0.70321		--		--		--		--
3.26223	0.71453		--		--		--		--
3.26424	0.72959		--		--		--		--
3.26625	0.74909		--		--		--		--
3.26826	0.77354		--		--		--		--
3.27027	0.80323		--		--		--		--
3.27228	0.83824		--		--		--		--
3.27429	0.87831		--		--		--		--
3.2763	0.92293		--		--		--		--
3.27831	0.97128		--		--		--		--
3.28032	1.0223		--		--		--		--
3.28233	1.07465		--		--		--		--
3.28434	1.12687		--		--		--		--
3.28635	1.17735		--		--		--		--
3.28836	1.22443		--		--		--		--
3.29037	1.26651		--		--		--		--
3.29238	1.30211		--		--		--		--
3.29439	1.32992		--		--		--		--
3.2964	1.34892		--		--		--		--
3.29841	1.35839		--		--		--		--
3.30042	1.35801		--		--		--		--
3.30243	1.34782		--		--		--		--
3.30444	1.32829		--		--		--		--
3.30645	1.30028		--		--		--		--
3.30846	1.265		--		--		--		--
3.31047	1.22396		--		--		--		--
3.31248	1.17894		--		--		--		--
3.31449	1.13184		--		--		--		--
3.3165	1.08467		--		--		--		--
3.31851	1.03937		--		--		--		--
3.32052	0.99779		--		--		--		--
3.32253	0.96157		--		--		--		--
3.32454	0.93205		--		--		--		--
3.32655	0.91022		--		--		--		--
3.32856	0.89666		--		--		--		--
3.33057	0.89153		--		--		--		--
3.33258	0.89455		--		--		--		--
3.33459	0.90502		--		--		--		--
3.3366	0.92185		--		--		--		--
3.33861	0.94365		--		--		--		--
3.34062	0.96874		--		--		--		--
3.34263	0.99531		--		--		--		--
3.34464	1.02145		--		--		--		--
3.34665	1.04529		--		--		--		--
3.34866	1.06508		--		--		--		--
3.35067	1.07927		--		--		--		--
3.35268	1.08662		--		--		--		--
3.35469	1.08622		--		--		--		--
3.3567	1.07757		--		--		--		--
3.35871	1.06058		--		--		--		--
3.36072	1.03558		--		--		--		--
3.36273	1.00332		--		--		--		--
3.36474	0.96488		--		--		--		--
3.36675	0.92167		--		--		--		--
3.36876	0.87534		--		--		--		--
3.37077	0.82766		--		--		--		--
3.37278	0.78049		--		--		--		--
3.37479	0.73564		--		--		--		--
3.3768	0.69481		--		--		--		--
3.37881	0.65951		--		--		--		--
3.38082	0.63097		--		--		--		--
3.38283	0.61011		--		--		--		--
3.38484	0.59748		--		--		--		--
3.38685	0.59328		--		--		--		--
3.38886	0.59731		--		--		--		--
3.39087	0.60903		--		--		--		--
3.39288	0.62758		--		--		--		--
3.39489	0.65182		--		--		--		--
3.3969	0.68043		--		--		--		--
3.39891	0.71193		--		--		--		--
3.40092	0.74479		--		--		--		--
3.40293	0.7775		--		--		--		--
3.40494	0.8086		--		--		--		--
3.40695	0.83679		--		--		--		--
3.40896	0.86098		--		--		--		--
3.41097	0.88027		--		--		--		--
3.41298	0.89404		--		--		--		--
3.41499	0.90193		--		--		--		--
3.417	0.90383		--		--		--		--
3.41901	0.90093		--		--		--		--
3.42102	0.89395		--		--		--		--
3.42303	0.88196		--		--		--		--
3.42504	0.86559		--		--		--		--
3.42705	0.84554		--		--		--		--
3.42906	0.82256		--		--		--		--
3.43107	0.79737		--		--		--		--
3.43308	0.77064		--		--		--		--
3.43509	0.74293		--		--		--		--
3.4371	0.71473		--		--		--		--
3.43911	0.68637		--		--		--		--
3.44112	0.65809		--		--		--		--
3.44313	0.62999		--		--		--		--
3.44514	0.6021		--		--		--		--
3.44715	0.57435		--		--		--		--
3.44916	0.54665		--		--		--		--
3.45117	0.51889		--		--		--		--
3.45318	0.49099		--		--		--		--
3.45519	0.46292		--		--		--		--
3.4572	0.43471		--		--		--		--
3.45921	0.40651		--		--		--		--
3.46122	0.37857		--		--		--		--
3.46323	0.35123		--		--		--		--
3.46524	0.32495		--		--		--		--
3.46725	0.30028		--		--		--		--
3.46926	0.27781		--		--		--		--
3.47127	0.25818		--		--		--		--
3.47328	0.242		--		--		--		--
3.47529	0.22988		--		--		--		--
3.4773	0.22233		--		--		--		--
3.47931	0.21974		--		--		--		--
3.48132	0.22237		--		--		--		--
3.48333	0.23034		--		--		--		--
3.48534	0.24355		--		--		--		--
3.48735	0.26175		--		--		--		--
3.48936	0.28449		--		--		--		--
3.49137	0.31118		--		--		--		--
3.49338	0.34106		--		--		--		--
3.49539	0.37328		--		--		--		--
3.4974	0.40688		--		--		--		--
3.49941	0.4409		--		--		--		--
3.50142	0.47436		--		--		--		--
3.50343	0.50633		--		--		--		--
3.50544	0.53596		--		--		--		--
3.50745	0.56252		--		--		--		--
3.50946	0.58543		--		--		--		--
3.51147	0.60425		--		--		--		--
3.51348	0.61873		--		--		--		--
3.51549	0.62879		--		--		--		--
3.5175	0.63449		--		--		--		--
3.51951	0.63607		--		--		--		--
3.52152	0.63386		--		--		--		--
3.52353	0.62833		--		--		--		--
3.52554	0.61996		--		--		--		--
3.52755	0.6093		--		--		--		--
3.52956	0.59687		--		--		--		--
3.53157	0.58316		--		--		--		--
3.53358	0.5686		--		--		--		--
3.53559	0.55354		--		--		--		--
3.5376	0.53821		--		--		--		--
3.53961	0.52276		--		--		--		--
3.54162	0.50512		--		--		--		--
3.54363	0.48697		--		--		--		--
3.54564	0.46853		--		--		--		--
3.54765	0.4496		--		--		--		--
3.54966	0.42994		--		--		--		--
3.55167	0.40928		--		--		--		--
3.55368	0.38741		--		--		--		--
3.55569	0.36411		--		--		--		--
3.5577	0.33926		--		--		--		--
3.55971	0.31283		--		--		--		--
3.56172	0.28486		--		--		--		--
3.56373	0.25552		--		--		--		--
3.56574	0.22507		--		--		--		--
3.56775	0.19389		--		--		--		--
3.56976	0.16243		--		--		--		--
3.57177	0.13122		--		--		--		--
3.57378	0.10086		--		--		--		--
3.57579	0.07194		--		--		--		--
3.5778	0.04508		--		--		--		--
3.57981	0.02085		--		--		--		--
3.58182	-0.000211203		--		--		--		--
3.58383	-0.01766		--		--		--		--
3.58584	-0.03114		--		--		--		--
3.58785	-0.04041		--		--		--		--
3.58986	-0.04533		--		--		--		--
3.59187	-0.04593		--		--		--		--
3.59388	-0.04231		--		--		--		--
3.59589	-0.03472		--		--		--		--
3.5979	-0.02352		--		--		--		--
3.59991	-0.00915		--		--		--		--
3.60192	0.00787		--		--		--		--
3.60393	0.02697		--		--		--		--
3.60594	0.04752		--		--		--		--
3.60795	0.0689		--		--		--		--
3.60996	0.09047		--		--		--		--
3.61197	0.11161		--		--		--		--
3.61398	0.13176		--		--		--		--
3.61599	0.15037		--		--		--		--
3.618	0.16696		--		--		--		--
3.62001	0.18112		--		--		--		--
3.62202	0.1925		--		--		--		--
3.62403	0.20082		--		--		--		--
3.62604	0.20588		--		--		--		--
3.62805	0.20755		--		--		--		--
3.63006	0.20578		--		--		--		--
3.63207	0.20058		--		--		--		--
3.63408	0.19204		--		--		--		--
3.63609	0.18033		--		--		--		--
3.6381	0.16568		--		--		--		--
3.64011	0.14838		--		--		--		--
3.64212	0.12879		--		--		--		--
3.64413	0.10733		--		--		--		--
3.64614	0.0845		--		--		--		--
3.64815	0.0608		--		--		--		--
3.65016	0.03681		--		--		--		--
3.65217	0.01311		--		--		--		--
3.65418	-0.0097		--		--		--		--
3.65619	-0.031		--		--		--		--
3.6582	-0.05024		--		--		--		--
3.66021	-0.06689		--		--		--		--
3.66222	-0.08046		--		--		--		--
3.66423	-0.09059		--		--		--		--
3.66624	-0.09699		--		--		--		--
3.66825	-0.09951		--		--		--		--
3.67026	-0.09811		--		--		--		--
3.67227	-0.09291		--		--		--		--
3.67428	-0.08418		--		--		--		--
3.67629	-0.07231		--		--		--		--
3.6783	-0.05783		--		--		--		--
3.68031	-0.04139		--		--		--		--
3.68232	-0.02373		--		--		--		--
3.68433	-0.00567		--		--		--		--
3.68634	0.01196		--		--		--		--
3.68835	0.0283		--		--		--		--
3.69036	0.04256		--		--		--		--
3.69237	0.05399		--		--		--		--
3.69438	0.06196		--		--		--		--
3.69639	0.06598		--		--		--		--
3.6984	0.0657		--		--		--		--
3.70041	0.06097		--		--		--		--
3.70242	0.05183		--		--		--		--
3.70443	0.03848		--		--		--		--
3.70644	0.02135		--		--		--		--
3.70845	0.000986426		--		--		--		--
3.71046	-0.02189		--		--		--		--
3.71247	-0.04646		--		--		--		--
3.71448	-0.07183		--		--		--		--
3.71649	-0.09707		--		--		--		--
3.7185	-0.12126		--		--		--		--
3.72051	-0.14353		--		--		--		--
3.72252	-0.16312		--		--		--		--
3.72453	-0.17936		--		--		--		--
3.72654	-0.19175		--		--		--		--
3.72855	-0.19998		--		--		--		--
3.73056	-0.2039		--		--		--		--
3.73257	-0.20356		--		--		--		--
3.73458	-0.1992		--		--		--		--
3.73659	-0.19122		--		--		--		--
3.7386	-0.18017		--		--		--		--
3.74061	-0.16671		--		--		--		--
3.74262	-0.15158		--		--		--		--
3.74463	-0.13557		--		--		--		--
3.74664	-0.11949		--		--		--		--
3.74865	-0.10412		--		--		--		--
3.75066	-0.09016		--		--		--		--
3.75267	-0.07824		--		--		--		--
3.75468	-0.06888		--		--		--		--
3.75669	-0.06248		--		--		--		--
3.7587	-0.05929		--		--		--		--
3.76071	-0.05946		--		--		--		--
3.76272	-0.063		--		--		--		--
3.76473	-0.06983		--		--		--		--
3.76674	-0.07974		--		--		--		--
3.76875	-0.09251		--		--		--		--
3.77076	-0.10785		--		--		--		--
3.77277	-0.12544		--		--		--		--
3.77478	-0.145		--		--		--		--
3.77679	-0.16623		--		--		--		--
3.7788	-0.18891		--		--		--		--
3.78081	-0.21285		--		--		--		--
3.78282	-0.23789		--		--		--		--
3.78483	-0.26396		--		--		--		--
3.78684	-0.291		--		--		--		--
3.78885	-0.31899		--		--		--		--
3.79086	-0.34792		--		--		--		--
3.79287	-0.37777		--		--		--		--
3.79488	-0.40851		--		--		--		--
3.79689	-0.44006		--		--		--		--
3.7989	-0.47229		--		--		--		--
3.80091	-0.50501		--		--		--		--
3.80292	-0.53795		--		--		--		--
3.80493	-0.57078		--		--		--		--
3.80694	-0.60311		--		--		--		--
3.80895	-0.6345		--		--		--		--
3.81096	-0.66449		--		--		--		--
3.81297	-0.69261		--		--		--		--
3.81498	-0.71839		--		--		--		--
3.81699	-0.74144		--		--		--		--
3.819	-0.76142		--		--		--		--
3.82101	-0.77807		--		--		--		--
3.82302	-0.79129		--		--		--		--
3.82503	-0.80105		--		--		--		--
3.82704	-0.80749		--		--		--		--
3.82905	-0.81087		--		--		--		--
3.83106	-0.81156		--		--		--		--
3.83307	-0.81003		--		--		--		--
3.83508	-0.80685		--		--		--		--
3.83709	-0.8026		--		--		--		--
3.8391	-0.7979		--		--		--		--
3.84111	-0.79334		--		--		--		--
3.84312	-0.78943		--		--		--		--
3.84513	-0.78661		--		--		--		--
3.84714	-0.7852		--		--		--		--
3.84915	-0.78537		--		--		--		--
3.85116	-0.78714		--		--		--		--
3.85317	-0.79037		--		--		--		--
3.85518	-0.79479		--		--		--		--
3.85719	-0.8		--		--		--		--
3.8592	-0.80549		--		--		--		--
3.86121	-0.81069		--		--		--		--
3.86322	-0.81502		--		--		--		--
3.86523	-0.8179		--		--		--		--
3.86724	-0.81882		--		--		--		--
3.86925	-0.8174		--		--		--		--
3.87126	-0.81339		--		--		--		--
3.87327	-0.80669		--		--		--		--
3.87528	-0.79744		--		--		--		--
3.87729	-0.78594		--		--		--		--
3.8793	-0.77271		--		--		--		--
3.88131	-0.75843		--		--		--		--
3.88332	-0.74393		--		--		--		--
3.88533	-0.73014		--		--		--		--
3.88734	-0.71804		--		--		--		--
3.88935	-0.7086		--		--		--		--
3.89136	-0.70268		--		--		--		--
3.89337	-0.7011		--		--		--		--
3.89538	-0.70446		--		--		--		--
3.89739	-0.71315		--		--		--		--
3.8994	-0.72727		--		--		--		--
3.90141	-0.74664		--		--		--		--
3.90342	-0.7708		--		--		--		--
3.90543	-0.799		--		--		--		--
3.90744	-0.83025		--		--		--		--
3.90945	-0.86335		--		--		--		--
3.91146	-0.89693		--		--		--		--
3.91347	-0.92956		--		--		--		--
3.91548	-0.9598		--		--		--		--
3.91749	-0.98628		--		--		--		--
3.9195	-1.00778		--		--		--		--
3.92151	-1.0233		--		--		--		--
3.92352	-1.03215		--		--		--		--
3.92553	-1.03394		--		--		--		--
3.92754	-1.02866		--		--		--		--
3.92955	-1.01669		--		--		--		--
3.93156	-0.99877		--		--		--		--
3.93357	-0.97596		--		--		--		--
3.93558	-0.94963		--		--		--		--
3.93759	-0.92137		--		--		--		--
3.9396	-0.8929		--		--		--		--
3.94161	-0.86598		--		--		--		--
3.94362	-0.84234		--		--		--		--
3.94563	-0.82356		--		--		--		--
3.94764	-0.81096		--		--		--		--
3.94965	-0.80558		--		--		--		--
3.95166	-0.80805		--		--		--		--
3.95367	-0.81859		--		--		--		--
3.95568	-0.83698		--		--		--		--
3.95769	-0.86255		--		--		--		--
3.9597	-0.8942		--		--		--		--
3.96171	-0.93047		--		--		--		--
3.96372	-0.96963		--		--		--		--
3.96573	-1.00972		--		--		--		--
3.96774	-1.04868		--		--		--		--
3.96975	-1.08447		--		--		--		--
3.97176	-1.11515		--		--		--		--
3.97377	-1.13902		--		--		--		--
3.97578	-1.15471		--		--		--		--
3.97779	-1.16123		--		--		--		--
3.9798	-1.15809		--		--		--		--
3.98181	-1.14525		--		--		--		--
3.98382	-1.12321		--		--		--		--
3.98583	-1.09294		--		--		--		--
3.98784	-1.05587		--		--		--		--
3.98985	-1.01377		--		--		--		--
3.99186	-0.96872		--		--		--		--
3.99387	-0.92295		--		--		--		--
3.99588	-0.87875		--		--		--		--
3.99789	-0.83834		--		--		--		--
3.9999	-0.80373		--		--		--		--
4.00191	-0.77666		--		--		--		--
4.00392	-0.75845		--		--		--		--
4.00593	-0.74995		--		--		--		--
4.00794	-0.75149		--		--		--		--
4.00995	-0.76286		--		--		--		--
4.01196	-0.7833		--		--		--		--
4.01397	-0.81156		--		--		--		--
4.01598	-0.84594		--		--		--		--
4.01799	-0.88439		--		--		--		--
[truncated: 10,565 more rows]

## Sheet: fig2j
	Parallel connection		Series connection
0	0.06865	10	0.02336
0.002	0.07372	10.002	0.02631
0.004	0.07916	10.004	0.03092
0.006	0.08508	10.006	0.03763
0.008	0.09161	10.008	0.04686
0.01	0.09888	10.01	0.05901
0.012	0.10707	10.012	0.07443
0.014	0.11631	10.014	0.09342
0.016	0.12677	10.016	0.1162
0.018	0.13859	10.018	0.14291
0.02	0.1519	10.02	0.17359
0.022	0.1668	10.022	0.20819
0.024	0.18335	10.024	0.24656
0.026	0.20159	10.026	0.28846
0.028	0.2215	10.028	0.33355
0.03	0.24303	10.03	0.38142
0.032	0.26607	10.032	0.43161
0.034	0.29049	10.034	0.48359
0.036	0.31609	10.036	0.5368
0.038	0.34266	10.038	0.59068
0.04	0.36994	10.04	0.64468
0.042	0.39767	10.042	0.69825
0.044	0.42557	10.044	0.75091
0.046	0.45334	10.046	0.80221
0.048	0.48072	10.048	0.85178
0.05	0.50743	10.05	0.89933
0.052	0.53324	10.052	0.94463
0.054	0.55793	10.054	0.98755
0.056	0.58133	10.056	1.02805
0.058	0.60331	10.058	1.06615
0.06	0.62376	10.06	1.10193
0.062	0.64263	10.062	1.13556
0.064	0.6599	10.064	1.16723
0.066	0.67559	10.066	1.19718
0.068	0.68976	10.068	1.22565
0.07	0.70246	10.07	1.25293
0.072	0.71379	10.072	1.27925
0.074	0.72387	10.074	1.30486
0.076	0.73279	10.076	1.32998
0.078	0.74068	10.078	1.35477
0.08	0.74763	10.08	1.37939
0.082	0.75375	10.082	1.40392
0.084	0.75911	10.084	1.42842
0.086	0.76381	10.086	1.45289
0.088	0.76788	10.088	1.4773
0.09	0.77139	10.09	1.5016
0.092	0.77437	10.092	1.5257
0.094	0.77686	10.094	1.54949
0.096	0.77889	10.096	1.57285
0.098	0.78047	10.098	1.59566
0.1	0.78166	10.1	1.61781
0.102	0.78248	10.102	1.6392
0.104	0.78298	10.104	1.65974
0.106	0.78322	10.106	1.67936
0.108	0.78327	10.108	1.69804
0.11	0.7832	10.11	1.71574
0.112	0.7831	10.112	1.7325
0.114	0.78304	10.114	1.74834
0.116	0.78311	10.116	1.76332
0.118	0.7834	10.118	1.77752
0.12	0.78397	10.12	1.79102
0.122	0.78487	10.122	1.80391
0.124	0.78614	10.124	1.8163
0.126	0.7878	10.126	1.82827
0.128	0.78983	10.128	1.83992
0.13	0.7922	10.13	1.85133
0.132	0.79484	10.132	1.86255
0.134	0.79768	10.134	1.87364
0.136	0.8006	10.136	1.88462
0.138	0.8035	10.138	1.89551
0.14	0.80624	10.14	1.90631
0.142	0.80871	10.142	1.91699
0.144	0.81077	10.144	1.92752
0.146	0.81233	10.146	1.93786
0.148	0.81328	10.148	1.94795
0.15	0.81357	10.15	1.95775
0.152	0.81316	10.152	1.96718
0.154	0.81206	10.154	1.9762
0.156	0.81028	10.156	1.98475
0.158	0.80789	10.158	1.99278
0.16	0.80499	10.16	2.00025
0.162	0.8017	10.162	2.00713
0.164	0.79813	10.164	2.0134
0.166	0.79445	10.166	2.01904
0.168	0.79077	10.168	2.02406
0.17	0.78724	10.17	2.02846
0.172	0.78396	10.172	2.03226
0.174	0.78101	10.174	2.03548
0.176	0.77842	10.176	2.03816
0.178	0.7762	10.178	2.04033
0.18	0.77428	10.18	2.04203
0.182	0.77257	10.182	2.0433
0.184	0.7709	10.184	2.04418
0.186	0.76908	10.186	2.04473
0.188	0.76686	10.188	2.04498
0.19	0.76397	10.19	2.04497
0.192	0.76012	10.192	2.04474
0.194	0.75501	10.194	2.04433
0.196	0.74834	10.196	2.04376
0.198	0.73984	10.198	2.04305
0.2	0.72927	10.2	2.04223
0.202	0.71644	10.202	2.04132
0.204	0.7012	10.204	2.04031
0.206	0.68349	10.206	2.0392
0.208	0.6633	10.208	2.03799
0.21	0.64073	10.21	2.03667
0.212	0.61591	10.212	2.03521
0.214	0.58907	10.214	2.03358
0.216	0.56051	10.216	2.03177
0.218	0.53057	10.218	2.02972
0.22	0.49964	10.22	2.0274
0.222	0.46814	10.222	2.02477
0.224	0.43651	10.224	2.02179
0.226	0.40517	10.226	2.01841
0.228	0.37455	10.228	2.01459
0.23	0.34503	10.23	2.01031
0.232	0.31695	10.232	2.00551
0.234	0.29059	10.234	2.0002
0.236	0.26618	10.236	1.99433
0.238	0.24385	10.238	1.98792
0.24	0.22368	10.24	1.98094
0.242	0.20568	10.242	1.97342
0.244	0.18977	10.244	1.96537
0.246	0.17584	10.246	1.9568
0.248	0.1637	10.248	1.94773
0.25	0.15313	10.25	1.93821
0.252	0.14388	10.252	1.92826
0.254	0.13569	10.254	1.91791
0.256	0.1283	10.256	1.90719
0.258	0.12144	10.258	1.89612
0.26	0.11489	10.26	1.88473
0.262	0.10844	10.262	1.87303
0.264	0.10193	10.264	1.86103
0.266	0.09524	10.266	1.84873
0.268	0.08831	10.268	1.83611
0.27	0.08111	10.27	1.82318
0.272	0.07366	10.272	1.80989
0.274	0.06603	10.274	1.79624
0.276	0.05831	10.276	1.78218
0.278	0.05062	10.278	1.76768
0.28	0.0431	10.28	1.75271
0.282	0.0359	10.282	1.73723
0.284	0.02915	10.284	1.72122
0.286	0.02299	10.286	1.70463
0.288	0.01753	10.288	1.68743
0.29	0.01286	10.29	1.66961
0.292	0.00904	10.292	1.65112
0.294	0.00608	10.294	1.63194
0.296	0.00397	10.296	1.61205
0.298	0.00269	10.298	1.59141
0.3	0.00214	10.3	1.56998
0.302	0.00224	10.302	1.54772
0.304	0.00287	10.304	1.52458
0.306	0.00388	10.306	1.5005
0.308	0.00514	10.308	1.47541
0.31	0.00651	10.31	1.44923
0.312	0.00785	10.312	1.42187
0.314	0.00903	10.314	1.39324
0.316	0.00996	10.316	1.36323
0.318	0.01054	10.318	1.33175
0.32	0.01071	10.32	1.2987
0.322	0.01044	10.322	1.264
0.324	0.00972	10.324	1.22758
0.326	0.00856	10.326	1.18937
0.328	0.007	10.328	1.14937
0.33	0.00509	10.33	1.10757
0.332	0.0029	10.332	1.06403
0.334	0.000521217	10.334	1.01883
0.336	-0.00197	10.336	0.9721
0.338	-0.00447	10.338	0.92402
0.34	-0.00691	10.34	0.87479
0.342	-0.00919	10.342	0.82469
0.344	-0.01126	10.344	0.77401
0.346	-0.01303	10.346	0.72309
0.348	-0.01447	10.348	0.67228
0.35	-0.01555	10.35	0.62196
0.352	-0.01624	10.352	0.5725
0.354	-0.01653	10.354	0.5243
0.356	-0.01644	10.356	0.47771
0.358	-0.01599	10.358	0.43309
0.36	-0.01519	10.36	0.39074
0.362	-0.01409	10.362	0.35094
0.364	-0.01273	10.364	0.3139
0.366	-0.01116	10.366	0.27979
0.368	-0.00943	10.368	0.24873
0.37	-0.00759	10.37	0.22075
0.372	-0.00569	10.372	0.19584
0.374	-0.00378	10.374	0.17393
0.376	-0.00192	10.376	0.1549
0.378	-0.000141562	10.378	0.13856
0.38	0.0015	10.38	0.12471
0.382	0.00297	10.382	0.11309
0.384	0.00423	10.384	0.10345
0.386	0.00525	10.386	0.09548
0.388	0.00601	10.388	0.08892
0.39	0.0065	10.39	0.08349
0.392	0.0067	10.392	0.07892
0.394	0.00661	10.394	0.07497
0.396	0.00624	10.396	0.07143
0.398	0.00562	10.398	0.06813
0.4	0.00476	10.4	0.06492
0.402	0.00371	10.402	0.06169
0.404	0.0025	10.404	0.05837
0.406	0.0012	10.406	0.05491
0.408	-0.000155289	10.408	0.05131
0.41	-0.00149	10.41	0.04758
0.412	-0.00274	10.412	0.04376
0.414	-0.00386	10.414	0.03988
0.416	-0.00478	10.416	0.03601
0.418	-0.00546	10.418	0.03221
0.42	-0.00585	10.42	0.02853
0.422	-0.00594	10.422	0.02504
0.424	-0.0057	10.424	0.02177
0.426	-0.00515	10.426	0.01877
0.428	-0.00431	10.428	0.01606
0.43	-0.0032	10.43	0.01366
0.432	-0.00189	10.432	0.01157
0.434	-0.000433067	10.434	0.00979
0.436	0.0011	10.436	0.00831
0.438	0.00262	10.438	0.00712
0.44	0.00406	10.44	0.0062
0.442	0.00534	10.442	0.00553
0.444	0.00638	10.444	0.00509
0.446	0.00714	10.446	0.00486
0.448	0.00756	10.448	0.00483
0.45	0.00763	10.45	0.00499
0.452	0.00736	10.452	0.00533
0.454	0.00675	10.454	0.00583
0.456	0.00587	10.456	0.00649
0.458	0.00479	10.458	0.00728
0.46	0.00359	10.46	0.0082
0.462	0.00238	10.462	0.00921
0.464	0.00128	10.464	0.01029
0.466	0.000409775	10.466	0.01139
0.468	-0.000106242	10.468	0.01246
0.47	-0.000153996	10.47	0.01346
0.472	0.000367782	10.472	0.01432
0.474	0.00154	10.474	0.015
0.476	0.00342	10.476	0.01544
0.478	0.00605	10.478	0.01558
0.48	0.00941	10.48	0.01541
0.482	0.01348	10.482	0.01491
0.484	0.01821	10.484	0.01408
0.486	0.0235	10.486	0.01297
0.488	0.02926	10.488	0.01165
0.49	0.03536	10.49	0.01023
0.492	0.04167	10.492	0.00884
0.494	0.04807	10.494	0.00768
0.496	0.05445	10.496	0.00696
0.498	0.06069	10.498	0.00692
0.5	0.06673	10.5	0.00786
0.502	0.07253	10.502	0.01006
0.504	0.07809	10.504	0.01384
0.506	0.08345	10.506	0.01951
0.508	0.08868	10.508	0.02739
0.51	0.09392	10.51	0.03775
0.512	0.09932	10.512	0.05088
0.514	0.1051	10.514	0.06698
0.516	0.11146	10.516	0.08625
0.518	0.11867	10.518	0.10881
0.52	0.12695	10.52	0.13472
0.522	0.13656	10.522	0.16399
0.524	0.14773	10.524	0.19655
0.526	0.16064	10.526	0.23227
0.528	0.17547	10.528	0.27096
0.53	0.1923	10.53	0.31237
0.532	0.21121	10.532	0.35619
0.534	0.23217	10.534	0.40209
0.536	0.25511	10.536	0.44969
0.538	0.2799	10.538	0.49858
0.54	0.30632	10.54	0.54837
0.542	0.33414	10.542	0.59865
0.544	0.36303	10.544	0.64903
0.546	0.39265	10.546	0.69913
0.548	0.42265	10.548	0.74862
0.55	0.45263	10.55	0.79721
0.552	0.48221	10.552	0.84463
0.554	0.51103	10.554	0.89068
0.556	0.53874	10.556	0.93521
0.558	0.56505	10.558	0.9781
0.56	0.58968	10.56	1.01928
0.562	0.61245	10.562	1.05875
0.564	0.63322	10.564	1.09652
0.566	0.6519	10.566	1.13264
0.568	0.66847	10.568	1.16719
0.57	0.68299	10.57	1.20025
0.572	0.69555	10.572	1.23193
0.574	0.70628	10.574	1.26234
0.576	0.71537	10.576	1.29158
0.578	0.72303	10.578	1.31976
0.58	0.72948	10.58	1.34697
0.582	0.73495	10.582	1.37328
0.584	0.73966	10.584	1.39876
0.586	0.74382	10.586	1.42347
0.588	0.74763	10.588	1.44744
0.59	0.75124	10.59	1.4707
0.592	0.75477	10.592	1.49327
0.594	0.75832	10.594	1.51516
0.596	0.76194	10.596	1.53638
0.598	0.76566	10.598	1.55694
0.6	0.76946	10.6	1.57684
0.602	0.77332	10.602	1.59611
0.604	0.77716	10.604	1.61476
0.606	0.78093	10.606	1.63282
0.608	0.78455	10.608	1.65032
0.61	0.78793	10.61	1.66731
0.612	0.79101	10.612	1.68382
0.614	0.79372	10.614	1.6999
0.616	0.79602	10.616	1.71561
0.618	0.79788	10.618	1.73098
0.62	0.79928	10.62	1.74606
0.622	0.80024	10.622	1.76089
0.624	0.80079	10.624	1.77548
0.626	0.80096	10.626	1.78987
0.628	0.80082	10.628	1.80404
0.63	0.80043	10.63	1.81801
0.632	0.79987	10.632	1.83175
0.634	0.7992	10.634	1.84524
0.636	0.7985	10.636	1.85843
0.638	0.79784	10.638	1.8713
0.64	0.79726	10.64	1.88379
0.642	0.79681	10.642	1.89585
0.644	0.79652	10.644	1.90744
0.646	0.79641	10.646	1.91852
0.648	0.79648	10.648	1.92904
0.65	0.79673	10.65	1.93898
0.652	0.79713	10.652	1.94833
0.654	0.79767	10.654	1.95707
0.656	0.79831	10.656	1.96521
0.658	0.79902	10.658	1.97276
0.66	0.79977	10.66	1.97975
0.662	0.8005	10.662	1.98622
0.664	0.8012	10.664	1.9922
0.666	0.80183	10.666	1.99774
0.668	0.80234	10.668	2.00289
0.67	0.80271	10.67	2.0077
0.672	0.80289	10.672	2.01221
0.674	0.80285	10.674	2.01647
0.676	0.80254	10.676	2.02051
0.678	0.80189	10.678	2.02435
0.68	0.80085	10.68	2.02802
0.682	0.79933	10.682	2.03153
0.684	0.79724	10.684	2.03486
0.686	0.79448	10.686	2.03802
0.688	0.79094	10.688	2.04099
0.69	0.78648	10.69	2.04373
0.692	0.78098	10.692	2.04622
0.694	0.7743	10.694	2.04842
0.696	0.76632	10.696	2.05031
0.698	0.75692	10.698	2.05184
0.7	0.74598	10.7	2.05299
0.702	0.73342	10.702	2.05372
0.704	0.71917	10.704	2.05401
[truncated: 4,647 more rows]

## Sheet: fig2k
R	V	I	W	W
Ohm	V	nA	nW	W
[truncated: 6 more rows]

[truncated: 15 more sheets: fig2l, fig3b, fig3c, fig3d, fig3e, fig3f, fig3g, fig3h, fig4e, fig4g, fig4h, fig5b, fig5c, fig5e, fig5f]
